# Supplementary material for: Dietary restriction modulates ultradian rhythms and autocorrelation properties in mice behavior
Source: Commun Biol. 2024 Mar 9;7:303. doi: 10.1038/s42003-024-05991-3 (PMC10925031; doi:10.1038/s42003-024-05991-3)
Supplement: Supplementary file 4 — Supplementary Data 1 [file 42003_2024_5991_MOESM4_ESM.xlsx]

## Sheet: Fig1-raw DFA Food-Intake
Scale (min)	Fluctuation
	TR-n	TR-n	TR-n	TR-n	TR-n	TR-n	CR-n	CR-n	CR-n	CR-n	CR-n	CR-n	AL	AL	AL	AL	AL	AL	TR-d	TR-d	TR-d	TR-d	TR-d	TR-d	CR-d	CR-d	CR-d	CR-d	CR-d	CR-d
	F145	F146	F147	F148	F149	F150	F151	F152	F153	F154	F155	F156	F163	F164	F165	F166	F167	F168	F180	F181	F182	F183	F184	F185	F186	F187	F188	F189	F190	F191
8	0.0496841	0.0524007	0.0425855	0.0497635	0.0483657	0.0506133	0.0492358	0.0549525	0.0458858	0.0496576	0.0510605	0.0466412	0.0480304	0.0496273	0.0519072	0.049037	0.047166	0.0496425	0.0483385	0.0456147	0.0417162	0.0439191	0.0455611	0.036847	0.0422577	0.044476	0.0408699	0.0436057	0.044909	0.0391751
10	0.0599472	0.0605965	0.0523003	0.0605938	0.0525666	0.0600841	0.0623674	0.0629857	0.0569641	0.0584363	0.0622918	0.0549739	0.0556296	0.0546316	0.0589263	0.056592	0.0568763	0.0560564	0.0555557	0.0534749	0.0516396	0.051075	0.0596427	0.0489051	0.0494138	0.0544257	0.0489894	0.0511506	0.0514378	0.0498841
12	0.0671938	0.0715145	0.0608061	0.0657064	0.0620345	0.0650212	0.0688799	0.0726651	0.0639622	0.0659555	0.0716637	0.0619602	0.0632146	0.0625452	0.0676183	0.0619113	0.063199	0.0651668	0.0646103	0.060175	0.0563973	0.0564301	0.0639034	0.0555118	0.0590771	0.0621639	0.0584026	0.0598674	0.0559995	0.0589687
14	0.0733621	0.0767614	0.0670245	0.0727511	0.068258	0.0722126	0.0769064	0.0759207	0.0660285	0.0743023	0.0764292	0.0659446	0.0661651	0.0701594	0.0765281	0.0643062	0.0704083	0.0713918	0.0684809	0.0697547	0.0633264	0.0639429	0.067966	0.0569397	0.0617864	0.0674393	0.0594821	0.063211	0.0668715	0.0629034
16	0.0782811	0.085196	0.0678522	0.0762034	0.0768151	0.0777768	0.0807642	0.0835433	0.0744025	0.07759	0.0812052	0.0742652	0.0769709	0.0757539	0.0807352	0.0768399	0.0740156	0.0752533	0.0714806	0.0749787	0.0661827	0.0680968	0.0736648	0.0583786	0.0700752	0.0724569	0.0651011	0.0714031	0.0716987	0.0661775
19	0.0879217	0.0909154	0.0762149	0.0870108	0.0810384	0.0850123	0.0900913	0.0933703	0.081145	0.0838086	0.092453	0.0801277	0.082335	0.0813877	0.0883767	0.0842353	0.0827483	0.0831903	0.0844184	0.0773534	0.0734355	0.0790104	0.0862996	0.0721141	0.0753182	0.0821549	0.0747755	0.0750296	0.0779105	0.0728413
22	0.0981117	0.0990672	0.0834415	0.0942497	0.0913358	0.091972	0.098607	0.0986351	0.0865804	0.0927092	0.100199	0.0897185	0.0852443	0.0904689	0.0968084	0.0877844	0.0915547	0.0905067	0.0915451	0.0848349	0.0784939	0.0837962	0.0913569	0.0781018	0.079481	0.0888574	0.0806849	0.0794226	0.0857382	0.0783212
25	0.101617	0.101875	0.0892609	0.100562	0.0990803	0.096637	0.103439	0.108102	0.0938145	0.0992087	0.105976	0.0941274	0.0964066	0.0962618	0.105651	0.0964049	0.0958429	0.0966224	0.0951306	0.0933774	0.0860225	0.0896855	0.095447	0.0836832	0.0901298	0.0897891	0.0820115	0.0858299	0.0903582	0.0820554
28	0.104616	0.109915	0.0936961	0.103042	0.10299	0.10457	0.111613	0.111728	0.096186	0.106554	0.112182	0.100666	0.0984282	0.101926	0.108549	0.0983621	0.102655	0.105469	0.100984	0.0993066	0.0884671	0.0950578	0.0999202	0.0835634	0.0903271	0.0963344	0.091144	0.0902136	0.0982092	0.0896337
32	0.109632	0.120147	0.100635	0.113388	0.108523	0.113362	0.12078	0.12033	0.108642	0.113518	0.122006	0.108671	0.10585	0.109036	0.121135	0.110462	0.112797	0.110878	0.108385	0.105705	0.0938472	0.101714	0.108086	0.0917419	0.103207	0.106532	0.0969926	0.0991199	0.103372	0.0931608
36	0.115217	0.124211	0.109494	0.124657	0.117738	0.120687	0.122523	0.127396	0.117736	0.116204	0.127076	0.118818	0.109281	0.118679	0.126537	0.116287	0.121893	0.122095	0.115787	0.107517	0.0990967	0.110671	0.115133	0.0979369	0.101893	0.112433	0.104235	0.106236	0.105583	0.098269
40	0.120036	0.129943	0.112697	0.127254	0.125058	0.127904	0.12959	0.132934	0.123004	0.123627	0.132935	0.115872	0.116713	0.119832	0.133493	0.120654	0.126447	0.125719	0.117876	0.112729	0.108368	0.1102	0.122255	0.102835	0.109859	0.115888	0.108868	0.110159	0.112968	0.106292
45	0.124235	0.13899	0.117536	0.133032	0.129998	0.129203	0.135605	0.141779	0.129732	0.133974	0.14239	0.129977	0.125533	0.129098	0.140124	0.132775	0.135444	0.131239	0.13059	0.118771	0.111204	0.122457	0.131604	0.109053	0.119373	0.123611	0.110246	0.117489	0.119381	0.110774
50	0.128501	0.140148	0.12878	0.138515	0.135267	0.138527	0.144969	0.151172	0.135531	0.140071	0.148544	0.131266	0.131805	0.137337	0.14679	0.137689	0.136817	0.14052	0.135935	0.127019	0.117552	0.131437	0.139176	0.116689	0.123209	0.127875	0.121402	0.120181	0.119678	0.114249
56	0.134039	0.156552	0.131905	0.14767	0.145598	0.146761	0.150833	0.158167	0.136634	0.146988	0.158479	0.140701	0.135341	0.144908	0.155526	0.144158	0.147265	0.146938	0.14371	0.136698	0.122314	0.131917	0.138889	0.113538	0.128862	0.136596	0.12629	0.127185	0.128649	0.12244
62	0.138194	0.161344	0.142574	0.15682	0.150418	0.155761	0.156431	0.165239	0.149758	0.153378	0.164919	0.146754	0.141329	0.152811	0.167483	0.155013	0.156143	0.155097	0.149619	0.138581	0.131431	0.138347	0.146246	0.127984	0.135449	0.151437	0.139294	0.137132	0.132781	0.130987
69	0.142892	0.17184	0.145235	0.161241	0.158407	0.161384	0.165649	0.171004	0.157231	0.172505	0.16987	0.154402	0.155545	0.155551	0.170885	0.16199	0.163427	0.161945	0.162257	0.149789	0.140472	0.151532	0.157547	0.133426	0.143381	0.158031	0.139612	0.140266	0.14536	0.133628
76	0.153491	0.179939	0.154246	0.170214	0.164041	0.168687	0.17478	0.180718	0.165496	0.170332	0.179206	0.161074	0.159966	0.167964	0.182566	0.172062	0.166838	0.17189	0.162327	0.151478	0.143484	0.153488	0.164022	0.137207	0.14737	0.166554	0.14803	0.147304	0.154308	0.147957
84	0.157655	0.188994	0.161254	0.173583	0.172467	0.176201	0.179684	0.187368	0.169714	0.181516	0.186682	0.166239	0.16472	0.166606	0.181722	0.176021	0.174722	0.177852	0.169783	0.155481	0.153844	0.161253	0.173918	0.144299	0.155164	0.16999	0.155907	0.153476	0.154977	0.159677
93	0.160069	0.205212	0.171259	0.185335	0.180516	0.180104	0.17739	0.191284	0.181	0.190191	0.191531	0.173628	0.177548	0.172436	0.189543	0.184547	0.176218	0.187785	0.182288	0.169328	0.154966	0.160754	0.179118	0.150598	0.163199	0.174798	0.168628	0.16003	0.169247	0.155748
103	0.168301	0.200851	0.171816	0.192828	0.188638	0.195991	0.184484	0.193463	0.186376	0.20049	0.202081	0.179076	0.183952	0.172065	0.200223	0.190854	0.186179	0.195463	0.192743	0.182559	0.176422	0.174958	0.188834	0.156922	0.172799	0.184509	0.167971	0.172477	0.171705	0.171792
113	0.177069	0.213223	0.190918	0.204362	0.198461	0.200483	0.18999	0.20751	0.191235	0.20316	0.204483	0.188545	0.189671	0.179655	0.210524	0.197746	0.192088	0.208522	0.195673	0.189291	0.181856	0.181821	0.197752	0.160189	0.178997	0.191096	0.180707	0.179684	0.180297	0.179676
124	0.188804	0.219515	0.195507	0.210339	0.205496	0.206817	0.197782	0.208998	0.202309	0.215812	0.216436	0.203564	0.194054	0.18633	0.212034	0.207832	0.196798	0.214622	0.202761	0.197295	0.187743	0.187922	0.201466	0.166066	0.188495	0.197772	0.190678	0.188723	0.189096	0.183914
136	0.197395	0.227492	0.199273	0.219642	0.205075	0.217723	0.204857	0.217423	0.209057	0.229061	0.22633	0.202117	0.202934	0.18751	0.217962	0.217666	0.200512	0.217371	0.207553	0.208025	0.198914	0.190307	0.210506	0.176923	0.19204	0.203982	0.194018	0.192014	0.193059	0.187777
149	0.206673	0.237351	0.201687	0.227346	0.211519	0.233018	0.209725	0.223884	0.21106	0.231404	0.231011	0.214522	0.217765	0.203429	0.229856	0.222996	0.199112	0.227038	0.209175	0.221436	0.196966	0.193102	0.230725	0.177469	0.199533	0.204565	0.197544	0.202212	0.202893	0.196706
164	0.224749	0.245583	0.214824	0.235356	0.229908	0.235071	0.21358	0.239872	0.228689	0.248203	0.252097	0.221641	0.234455	0.210375	0.236848	0.230285	0.218843	0.23366	0.224624	0.214558	0.211466	0.211948	0.238424	0.187791	0.208264	0.224935	0.205899	0.209115	0.209529	0.199038
180	0.238524	0.246509	0.213354	0.237746	0.233357	0.237631	0.210266	0.238112	0.235064	0.237934	0.240622	0.225055	0.230602	0.20436	0.242617	0.232177	0.213286	0.236739	0.228107	0.231309	0.221197	0.205209	0.227572	0.189657	0.213328	0.216943	0.205345	0.210605	0.218767	0.205414
197	0.24064	0.256133	0.237879	0.251448	0.229113	0.252693	0.229108	0.25711	0.243199	0.258458	0.273864	0.241939	0.243381	0.217882	0.250643	0.244675	0.213308	0.249226	0.232042	0.239894	0.22398	0.216163	0.248576	0.205544	0.228123	0.224473	0.218079	0.228752	0.211225	0.214679
216	0.254804	0.260657	0.247846	0.254574	0.25131	0.255236	0.245122	0.251201	0.248166	0.262321	0.265954	0.231412	0.250178	0.218127	0.252708	0.240993	0.227542	0.256949	0.237146	0.236469	0.23812	0.230863	0.255487	0.206536	0.221656	0.23352	0.21438	0.232323	0.235151	0.217705
237	0.286579	0.27458	0.243939	0.270636	0.260951	0.259346	0.243836	0.275613	0.247998	0.268149	0.289095	0.25849	0.259825	0.243133	0.256861	0.247871	0.238113	0.261739	0.238548	0.252625	0.241734	0.23147	0.267672	0.22167	0.241753	0.247317	0.224073	0.239927	0.238907	0.225755
260	0.29655	0.278218	0.261077	0.273756	0.263906	0.279132	0.267471	0.272516	0.261215	0.287086	0.318698	0.28496	0.27126	0.241791	0.266527	0.262416	0.254956	0.278677	0.242741	0.254758	0.252518	0.245927	0.268542	0.238554	0.254007	0.253954	0.233255	0.255325	0.247905	0.234271
285	0.330932	0.281657	0.264059	0.277888	0.278944	0.272525	0.280361	0.292428	0.261991	0.291763	0.319808	0.278884	0.279098	0.251299	0.28169	0.265028	0.254914	0.28904	0.253693	0.281889	0.253089	0.245061	0.29126	0.230262	0.255385	0.258266	0.236784	0.25114	0.262443	0.231205
312	0.310359	0.289675	0.279089	0.284636	0.278515	0.290334	0.296188	0.28758	0.269704	0.289351	0.316943	0.317379	0.277694	0.263719	0.284395	0.271739	0.266336	0.292753	0.249436	0.269458	0.243118	0.259438	0.298704	0.255732	0.258796	0.263756	0.238535	0.26644	0.282174	0.235498
341	0.311409	0.301591	0.278242	0.3007	0.285925	0.286653	0.306811	0.281727	0.288761	0.294839	0.33054	0.303813	0.282145	0.282447	0.287409	0.273535	0.246325	0.283307	0.258367	0.252121	0.258855	0.256753	0.302707	0.281063	0.266716	0.264278	0.253122	0.261821	0.265828	0.23491
373	0.37995	0.32559	0.303288	0.311965	0.304506	0.30748	0.347981	0.292039	0.300502	0.304858	0.341527	0.3322	0.286253	0.300057	0.300911	0.284619	0.285319	0.30626	0.26456	0.28695	0.270209	0.296455	0.333071	0.285743	0.264792	0.2894	0.271649	0.294101	0.292717	0.245948
408	0.40117	0.332461	0.321285	0.321983	0.315387	0.307965	0.338162	0.319695	0.309568	0.310826	0.365155	0.353636	0.317206	0.334397	0.303658	0.287211	0.322186	0.314243	0.287953	0.305784	0.280868	0.324889	0.33893	0.302933	0.289587	0.287316	0.277733	0.322822	0.319112	0.265819
446	0.370895	0.336602	0.311406	0.324405	0.324525	0.318572	0.316447	0.302588	0.310326	0.303282	0.339256	0.356096	0.299657	0.325077	0.299695	0.285602	0.304017	0.303865	0.261299	0.279233	0.310901	0.27764	0.362104	0.332298	0.288666	0.287555	0.28509	0.266215	0.285989	0.228902
487	0.464968	0.364848	0.30999	0.343541	0.328621	0.327493	0.413857	0.30372	0.298294	0.300726	0.358224	0.347796	0.298343	0.372032	0.297044	0.297133	0.333155	0.316917	0.29699	0.300188	0.319305	0.327606	0.391948	0.345489	0.307006	0.289823	0.293059	0.300139	0.330796	0.243965
532	0.513085	0.3649	0.376638	0.351305	0.341422	0.344504	0.37296	0.306746	0.311272	0.3175	0.360482	0.341889	0.327501	0.371456	0.291532	0.307787	0.350556	0.328627	0.276408	0.291139	0.332525	0.339876	0.343244	0.331776	0.306441	0.293297	0.321879	0.284303	0.30862	0.241323
581	0.546731	0.403821	0.369923	0.347498	0.347591	0.366434	0.418391	0.328163	0.33603	0.312959	0.366116	0.414565	0.327916	0.379411	0.329844	0.315134	0.389201	0.335351	0.28273	0.308755	0.347966	0.339172	0.388725	0.358588	0.318563	0.302402	0.334091	0.300239	0.32592	0.253288
635	0.661879	0.407709	0.413654	0.387008	0.381372	0.376819	0.455823	0.370872	0.347918	0.346001	0.415683	0.458905	0.341505	0.491038	0.354262	0.339812	0.423035	0.350609	0.305189	0.372398	0.377766	0.369115	0.424095	0.386909	0.366525	0.308942	0.329093	0.367202	0.366692	0.296864
694	0.670394	0.403622	0.391341	0.358536	0.363773	0.40286	0.411187	0.369988	0.345871	0.353255	0.405973	0.37828	0.348086	0.365717	0.343906	0.328898	0.371844	0.327116	0.310944	0.306981	0.350452	0.323599	0.462806	0.395916	0.379226	0.301091	0.298078	0.311253	0.353116	0.276082
758	0.600726	0.421195	0.429054	0.401239	0.406671	0.397986	0.495935	0.403106	0.350817	0.348285	0.421447	0.479072	0.365082	0.453756	0.354409	0.352224	0.466567	0.360932	0.316093	0.385629	0.390571	0.381529	0.49116	0.431713	0.385363	0.326282	0.353253	0.332941	0.373443	0.284887
828	0.734939	0.449232	0.413859	0.389857	0.400528	0.427522	0.506904	0.404342	0.370674	0.370925	0.40089	0.454232	0.362441	0.441809	0.351652	0.340876	0.464409	0.353022	0.327826	0.380412	0.389455	0.326877	0.422388	0.408007	0.367563	0.300853	0.37829	0.300581	0.395178	0.275977
904	0.614059	0.515987	0.498331	0.389629	0.46057	0.457518	0.503982	0.481328	0.384929	0.411627	0.442353	0.517406	0.40402	0.459694	0.387204	0.360594	0.525809	0.36813	0.354009	0.434962	0.414188	0.417177	0.497167	0.491465	0.417546	0.378907	0.38084	0.357949	0.393702	0.316996
987	0.728222	0.489766	0.457985	0.421588	0.475845	0.443684	0.556776	0.448998	0.418904	0.382431	0.445227	0.550144	0.398786	0.515773	0.37694	0.359283	0.539702	0.39686	0.333385	0.406454	0.416104	0.369416	0.650112	0.472353	0.411867	0.32809	0.40211	0.342961	0.413884	0.299249
1077	0.899898	0.539133	0.543162	0.422914	0.509557	0.486508	0.55697	0.474451	0.414041	0.430178	0.45873	0.541144	0.409158	0.535869	0.397269	0.384489	0.566588	0.393346	0.399656	0.410553	0.454802	0.439844	0.604258	0.530607	0.421937	0.389353	0.438165	0.390234	0.431715	0.326502
1176	1.17826	0.498365	0.453446	0.398165	0.479414	0.448907	0.568081	0.509298	0.426181	0.407918	0.44586	0.509982	0.375797	0.494357	0.419695	0.391537	0.564806	0.38761	0.357546	0.471354	0.461889	0.368768	0.693679	0.546607	0.431164	0.377596	0.433609	0.378146	0.462314	0.301091
1284	1.40678	0.607402	0.544985	0.474055	0.642774	0.501193	0.649538	0.55253	0.515654	0.391212	0.472541	0.641117	0.467846	0.574108	0.431959	0.411291	0.710683	0.442002	0.411143	0.431024	0.475707	0.471116	0.568415	0.584741	0.503477	0.390446	0.530525	0.400777	0.588428	0.366046
1401	1.55139	0.784934	0.845827	0.797508	0.888457	0.600079	1.05734	0.726748	0.673887	0.503834	0.732619	0.932834	0.618723	0.910109	0.542172	0.641612	0.908092	0.629651	0.733017	0.551883	0.678439	0.784916	0.711671	0.682941	0.674999	0.559535	0.617908	0.722095	0.870741	0.560193

## Sheet: Fig1-raw DFA Wheel Runn
Scale (min)	Fluctuation
	TR-n	TR-n	TR-n	TR-n	TR-n	TR-n	CR-n	CR-n	CR-n	CR-n	CR-n	CR-n	AL	AL	AL	AL	AL	AL	TR-d	TR-d	TR-d	TR-d	TR-d	TR-d	CR-d	CR-d	CR-d	CR-d	CR-d	CR-d
	F145	F146	F147	F148	F149	F150	F151	F152	F153	F154	F155	F156	F163	F164	F165	F166	F167	F168	F180	F181	F182	F183	F184	F185	F186	F187	F188	F189	F190	F191
8	0.0753878	0.0854682	0.075303	0.0810728	0.0766802	0.0873039	0.0770908	0.0740805	0.0696057	0.0816248	0.0696435	0.0754675	0.0709425	0.0697648	0.0798327	0.0737627	0.0712412	0.0764446	0.0802575	0.0735689	0.0713282	0.0702158	0.083419	0.0777412	0.0707888	0.0692783	0.0670259	0.0700282	0.0685366	0.0640647
10	0.0986097	0.108562	0.0965444	0.104246	0.0961038	0.114774	0.0986052	0.0995689	0.0981437	0.101897	0.0991855	0.101792	0.0973901	0.0886695	0.100077	0.0914116	0.0970592	0.0964494	0.0982642	0.100634	0.0927029	0.0947841	0.109023	0.0983453	0.094206	0.0903489	0.0845916	0.0908006	0.0889597	0.0836617
12	0.115146	0.133694	0.118421	0.133026	0.123157	0.134233	0.124554	0.120637	0.118272	0.129116	0.121171	0.121928	0.122228	0.107551	0.121011	0.114659	0.110152	0.120319	0.12442	0.128163	0.114851	0.117156	0.13124	0.120812	0.11119	0.114378	0.108668	0.111547	0.107897	0.105288
14	0.144155	0.157559	0.14835	0.154017	0.149086	0.15956	0.153296	0.139791	0.150533	0.15495	0.147109	0.146666	0.143123	0.127247	0.146569	0.128942	0.140356	0.144805	0.14812	0.150195	0.137708	0.1439	0.1521	0.141173	0.13911	0.132706	0.132954	0.138633	0.142325	0.14043
16	0.163924	0.180726	0.167253	0.17077	0.171627	0.18641	0.178274	0.164764	0.172102	0.17797	0.163686	0.16788	0.174607	0.158167	0.164222	0.15997	0.163337	0.161256	0.165461	0.174453	0.158727	0.164621	0.166486	0.163801	0.157463	0.153426	0.151924	0.168385	0.169191	0.157273
19	0.181536	0.216926	0.202038	0.20988	0.207926	0.225314	0.218277	0.195198	0.211698	0.212653	0.197094	0.203809	0.206785	0.186177	0.194098	0.183569	0.202277	0.204717	0.214136	0.198822	0.195251	0.205379	0.203007	0.198138	0.192276	0.181203	0.19677	0.202201	0.208382	0.196192
22	0.241763	0.253805	0.239727	0.229129	0.251445	0.266915	0.280443	0.230166	0.241341	0.252922	0.222399	0.240138	0.249538	0.235429	0.227305	0.212148	0.241654	0.243943	0.243059	0.238574	0.219413	0.246475	0.242666	0.243476	0.235779	0.215598	0.222526	0.232103	0.25625	0.220123
25	0.283555	0.273339	0.275501	0.26613	0.291554	0.297157	0.293828	0.263562	0.284879	0.295992	0.245181	0.256076	0.285251	0.280853	0.261239	0.236952	0.276101	0.262967	0.271165	0.271841	0.263	0.273492	0.268184	0.266221	0.270189	0.225409	0.245031	0.279329	0.274482	0.236021
28	0.317532	0.298087	0.306793	0.298232	0.316218	0.33846	0.355859	0.274861	0.304949	0.336867	0.289269	0.285507	0.312946	0.312674	0.289903	0.258567	0.312116	0.309123	0.298876	0.300182	0.275617	0.311724	0.303671	0.299057	0.296869	0.248939	0.297458	0.323155	0.31211	0.27727
32	0.343987	0.3511	0.347079	0.343512	0.363288	0.403302	0.403521	0.318494	0.358631	0.373432	0.31346	0.327944	0.362376	0.361496	0.330645	0.297687	0.387339	0.351848	0.324442	0.336431	0.312876	0.336164	0.334561	0.338547	0.371547	0.301829	0.327098	0.374498	0.366026	0.31144
36	0.407078	0.38387	0.395755	0.39721	0.40895	0.442732	0.4421	0.360457	0.415326	0.416916	0.339978	0.369969	0.402076	0.430904	0.378508	0.324979	0.434998	0.397687	0.367761	0.353667	0.361159	0.389891	0.378425	0.384495	0.372695	0.320778	0.388046	0.412642	0.393024	0.342107
40	0.447526	0.41459	0.425593	0.396348	0.460189	0.49006	0.493032	0.395816	0.458228	0.445812	0.372635	0.385825	0.433589	0.480524	0.396706	0.340758	0.475323	0.422614	0.390698	0.376033	0.410016	0.397558	0.380574	0.410452	0.440391	0.357598	0.43256	0.447593	0.405784	0.394652
45	0.483606	0.469959	0.466589	0.450507	0.490488	0.535295	0.531387	0.431201	0.485645	0.505819	0.425807	0.43324	0.49889	0.518526	0.433128	0.375392	0.574723	0.461857	0.425537	0.431905	0.421584	0.45973	0.440721	0.477209	0.5004	0.380455	0.464278	0.497317	0.446338	0.411911
50	0.555087	0.468189	0.50827	0.4924	0.52754	0.608793	0.580907	0.462733	0.54131	0.561513	0.463668	0.486392	0.548823	0.584094	0.466231	0.425628	0.606442	0.509536	0.471399	0.467527	0.466554	0.519796	0.460004	0.547679	0.516629	0.438214	0.517924	0.539439	0.498441	0.438174
56	0.632766	0.530711	0.539193	0.539221	0.610069	0.648007	0.632335	0.503951	0.576134	0.609421	0.501605	0.531763	0.576028	0.632793	0.522269	0.488978	0.687508	0.550543	0.506726	0.513099	0.534905	0.565412	0.49611	0.586004	0.606473	0.493184	0.584008	0.592019	0.531423	0.479183
62	0.732176	0.57028	0.622479	0.559493	0.623408	0.71693	0.684312	0.528181	0.656365	0.653961	0.551373	0.583102	0.652639	0.708085	0.585655	0.518895	0.742631	0.610067	0.556498	0.554996	0.564259	0.601213	0.556013	0.644543	0.675709	0.533186	0.66186	0.622987	0.575043	0.554209
69	0.751358	0.643065	0.681962	0.634227	0.708789	0.817209	0.746741	0.590114	0.70304	0.753547	0.608186	0.683466	0.692217	0.769204	0.60549	0.540301	0.788545	0.662745	0.621426	0.590121	0.639919	0.685723	0.605697	0.7042	0.722028	0.599977	0.709037	0.707312	0.627509	0.587927
76	0.808597	0.668985	0.702369	0.689829	0.767667	0.840559	0.796526	0.671149	0.769191	0.814982	0.660141	0.715262	0.754435	0.873841	0.687019	0.631969	0.82212	0.681928	0.661491	0.618552	0.687983	0.721819	0.622245	0.773502	0.809144	0.632828	0.767883	0.735465	0.725851	0.645576
84	0.892111	0.701949	0.764438	0.739023	0.8213	0.903086	0.858697	0.66537	0.784939	0.905158	0.700608	0.79736	0.828332	0.857302	0.689682	0.673536	0.887218	0.759703	0.676972	0.660935	0.729971	0.797527	0.73614	0.873077	0.828245	0.668211	0.860641	0.769799	0.751319	0.703979
93	0.917575	0.758997	0.807191	0.77073	0.917887	0.984806	0.87892	0.792799	0.845761	0.913267	0.749143	0.946378	0.875662	0.968291	0.744399	0.696775	0.936857	0.836357	0.727841	0.700333	0.786356	0.852416	0.754968	0.880449	0.907783	0.731078	0.867901	0.811904	0.800956	0.734395
103	0.961588	0.770309	0.855228	0.745567	0.965316	1.01973	0.961305	0.740137	0.847497	0.937338	0.765885	0.979447	0.950574	0.968694	0.758695	0.762196	0.910951	0.956742	0.750626	0.697051	0.816177	0.796602	0.779111	0.881487	0.966041	0.724129	0.963048	0.892072	0.788981	0.802864
113	1.04206	0.864144	0.9718	1.0094	1.0501	1.20011	1.04019	0.89183	0.91996	1.11691	0.906955	1.11192	1.03003	1.07153	0.8659	0.806662	1.06772	0.965524	0.885776	0.8769	0.897701	0.975502	0.919285	0.919015	1.07413	0.83541	1.02696	1.03862	0.982909	0.86207
124	1.11156	0.933971	1.04218	1.11099	1.18116	1.19521	1.0646	0.984518	0.980452	1.1291	0.962751	1.12749	1.04784	1.14329	0.934912	0.883698	1.05719	1.12041	0.982983	0.957328	1.03653	1.21413	1.07165	1.09121	1.13735	0.872762	1.1808	1.15743	0.979834	0.892252
136	1.21681	1.05335	1.10576	1.18943	1.28686	1.3248	1.1762	1.14445	1.0099	1.26548	1.06416	1.23519	1.15331	1.24507	1.02056	0.892651	1.19631	1.11564	1.0473	1.03862	1.07539	1.32797	1.10908	1.28097	1.17318	0.959656	1.27154	1.20324	1.11496	1.00641
149	1.29255	1.16224	1.27288	1.31046	1.39538	1.52807	1.18437	1.19812	1.22726	1.36227	1.13355	1.38686	1.2722	1.24243	1.15631	1.06873	1.24523	1.27004	1.1438	1.23516	1.21425	1.22283	1.31452	1.31556	1.42046	1.08144	1.3876	1.15702	1.31483	1.04905
164	1.57102	1.23671	1.38008	1.39586	1.44076	1.53549	1.39122	1.45496	1.34412	1.42827	1.32246	1.50672	1.4875	1.43674	1.29015	1.15862	1.32998	1.28993	1.20422	1.19943	1.38856	1.50438	1.45853	1.27763	1.45092	1.2311	1.424	1.40874	1.5508	1.09602
180	1.55873	1.15658	1.67333	1.55337	1.33149	1.64254	1.26541	1.0693	1.3196	1.44801	1.1836	1.47809	1.43082	1.52355	1.21164	1.33238	1.41768	1.58619	1.14841	1.2602	1.25289	1.53422	1.39233	1.13757	1.47373	1.08604	1.60721	1.51668	1.35119	1.08705
197	1.70767	1.62888	1.5895	1.8682	1.81016	1.95251	1.4392	1.68054	1.50724	1.70175	1.58474	1.97401	1.69596	1.95425	1.61446	1.4307	1.58871	1.7054	1.4113	1.65463	1.4558	1.71938	2.01076	1.59048	1.79229	1.3211	1.72333	1.87597	1.71014	1.17152
216	1.85923	1.34899	2.2207	1.92925	1.95564	2.13489	1.7158	1.89157	1.66999	1.81394	1.82523	1.89165	1.87024	1.80971	1.99239	1.69046	1.76595	1.75807	1.54989	1.44817	1.90869	1.86212	2.0113	1.50391	1.86515	1.4172	1.91849	1.87714	1.76567	1.44804
237	1.74416	1.80838	2.40002	2.31271	1.84247	2.30154	1.61478	1.87235	2.07696	1.76744	2.00842	2.2578	2.01875	2.33045	1.87129	1.72706	1.96558	1.58836	1.84687	1.50374	2.05419	1.69777	1.78482	1.79219	2.28444	1.72907	2.01625	1.82834	1.92677	1.54296
260	2.28715	1.80007	2.4845	2.58886	2.50851	2.69489	2.09842	2.59871	2.38125	2.27904	2.78122	2.39777	2.52423	2.6422	2.56074	2.29334	2.23055	2.35031	2.10276	1.92331	2.50028	2.41725	2.57419	2.04561	2.52773	2.22087	2.38462	2.38172	2.43899	1.93576
285	2.65344	2.41282	2.66364	3.32861	2.82761	3.08642	2.28435	2.66025	2.74291	2.35093	3.0326	2.95506	2.64893	3.1521	2.51328	2.79927	2.28025	2.76019	2.51316	2.39014	2.74636	2.64109	3.14745	2.64435	3.18429	2.42203	2.80775	2.83002	2.85677	2.10667
312	2.84464	2.35245	3.39064	3.35073	3.19995	3.1481	2.8813	2.86366	2.55934	2.41455	3.3642	3.34455	2.97237	3.64861	2.9617	3.12663	2.95626	2.90123	2.41563	2.69249	2.6379	2.86608	3.08057	2.32758	3.45451	2.35157	3.30765	2.96786	3.38985	2.2602
341	3.11606	2.8849	4.41478	3.95481	3.86706	3.31309	2.9323	3.38005	3.76035	2.85562	3.7691	3.67441	3.81051	3.99672	3.3059	4.04146	3.19968	3.84247	3.36624	2.97161	3.22487	3.57288	3.78526	2.7551	3.47088	2.97193	3.599	3.09616	3.64353	2.53601
373	3.78723	3.23385	5.06349	3.97258	4.3118	4.14806	3.4303	4.02366	4.21799	2.833	4.02	3.58519	4.28577	4.0847	3.88266	4.48432	3.35224	4.70597	4.0817	2.85793	3.47826	4.36401	4.5971	3.32387	3.97211	3.34689	4.21485	3.94594	3.58072	2.87266
408	4.19656	3.37338	5.68298	4.50011	4.97426	4.30147	4.05971	4.35186	4.28014	3.26066	4.97627	4.42087	4.73733	4.46037	3.86914	5.21097	4.29443	5.10959	4.12284	3.38891	4.38821	5.11072	4.63886	3.88669	4.38409	3.42708	5.15676	4.73974	4.47417	3.07837
446	4.58797	3.89776	5.59368	5.24885	5.55352	5.82546	3.94134	4.09005	4.60389	3.77969	4.8751	5.22018	4.65939	5.16358	4.13942	5.71787	4.61939	5.5235	4.15224	3.62894	5.25035	4.56686	5.041	3.41429	5.06566	3.77105	5.57402	4.22333	4.67826	3.10304
487	5.13279	4.64196	7.18509	6.36354	7.0559	5.94648	5.97616	5.52893	5.93489	4.76849	7.33481	5.30361	6.21481	6.37606	5.39021	6.532	5.57845	5.89745	5.77515	5.21382	6.7895	6.56562	6.21565	5.70269	7.05268	5.47466	6.03727	6.21766	6.4318	4.90786
532	6.5622	5.2891	8.01701	7.54485	7.00157	7.04233	5.46941	5.06285	6.05721	4.66764	6.12673	5.72245	6.01212	6.46776	4.98275	7.40589	6.00288	7.22632	6.34136	4.51917	7.24803	6.67995	5.24527	4.41964	6.31239	4.91109	7.72322	6.37932	5.33333	4.71168
581	6.34904	5.69128	7.95989	6.48492	6.97957	7.15284	5.77452	5.07689	6.17824	4.51164	6.88126	6.08976	6.18116	6.05599	5.06861	7.92088	6.65669	8.21023	6.04515	4.81485	6.28348	6.61344	6.21612	5.73943	5.85323	5.02231	7.51713	6.55039	5.57045	4.6294
635	7.2858	6.21494	8.67803	7.86441	8.01069	7.41789	6.71382	6.33006	6.78028	5.69408	8.24822	8.30865	6.83374	8.4229	6.34351	8.93457	7.05245	9.404	6.53651	6.05386	8.28164	7.90282	7.79957	8.65977	8.80606	6.25317	8.19066	8.47696	6.59269	6.26724
694	8.60949	6.13901	7.97918	6.50186	7.62147	7.47487	6.22725	5.31153	5.88261	5.06361	7.58878	7.40455	5.72328	6.06976	5.39969	6.8785	8.00195	7.28386	5.80981	5.46547	6.80336	5.38631	6.70289	8.80863	8.70776	4.87366	6.85592	5.39277	7.29073	4.49368
758	7.73134	7.31249	10.2971	9.74371	9.62094	9.14277	8.77656	6.71366	7.51629	6.08369	10.0159	8.97297	7.64928	7.69697	6.84365	10.7884	9.25499	11.7003	8.06776	7.05847	11.1908	8.70502	8.22879	9.15557	9.40701	7.17654	10.3956	8.60126	7.63461	6.7491
828	10.1996	9.01037	11.0012	10.3216	10.1022	10.2358	8.81637	7.7056	8.30927	7.94128	10.2117	9.99036	8.00484	8.79598	7.34063	11.4451	9.61478	11.1832	8.635	8.20716	11.0151	9.01503	9.1207	10.8855	9.55722	7.56968	11.0221	8.86066	8.29474	7.75362
904	12.0846	9.98651	12.7456	11.5573	12.0058	11.3918	10.3847	9.67516	10.0485	9.3253	11.8526	12.7324	10.0391	9.87192	9.85331	12.4252	12.1401	12.7535	10.205	10.2583	12.5573	10.4422	10.2629	13.1245	12.0316	10.4209	12.4753	10.9538	10.5589	10.4544
987	11.8889	9.71627	13.1275	12.3337	12.5928	11.3587	10.998	8.05413	8.90592	8.39878	12.6251	13.0799	8.66388	9.77561	8.14715	14.16	11.4347	14.1753	10.1249	9.52546	14.785	10.3829	10.0553	14.587	12.9634	9.11276	13.7192	10.2618	10.1597	8.85646
1077	12.7118	11.4735	13.0033	12.8982	12.8848	12.2227	10.8987	10.3374	10.9875	10.5359	12.7066	12.9651	11.115	11.3422	10.3637	13.2918	12.1339	14.0235	10.635	10.2689	14.7714	11.9064	11.9068	14.9689	12.893	11.2632	13.6406	12.8206	10.8021	11.3242
1176	13.0883	13.9752	13.2694	13.4578	12.6501	12.869	11.7683	11.7318	12.1188	12.6105	14.0371	15.328	11.925	11.9776	12.1417	14.8251	13.7992	15.3543	12.4465	12.1783	16.8901	12.3998	14.0682	15.6941	12.4781	12.8871	14.2011	12.522	12.2228	13.0535
1284	17.7602	15.4435	17.387	17.9029	18.9524	17.5716	14.6986	13.1391	13.5928	12.8592	15.2627	18.9479	13.4425	13.6614	13.2323	19.4658	17.6434	20.2616	15.2776	14.1827	17.9544	14.7957	18.1085	19.2837	17.2071	13.457	18.2434	15.3296	15.2714	13.3083
1401	26.8002	24.2503	30.317	31.2202	28.5895	25.0212	27.2726	25.844	25.4409	22.2842	27.4423	31.6915	26.093	25.6556	24.8909	32.9108	27.5162	34.6286	26.753	24.6338	30.7301	29.8951	29.27	30.5418	27.9357	24.2297	30.4292	30.4391	26.0391	22.3809

## Sheet: Fig1-alpha values by treatment
		Food-intake		Wheel running
Conditions	Animal	α1	α2	α1	α2
TR-n	F145	0.419113	0.847894	1.0654	1.24834
TR-n	F146	0.491668	0.431348	0.862709	1.20243
TR-n	F147	0.509248	0.496719	0.955788	1.21504
TR-n	F148	0.510358	0.344138	0.890767	1.05429
TR-n	F149	0.520692	0.373044	0.977605	1.18333
TR-n	F150	0.51147	0.404086	1.00468	1.16505
CR-n	F151	0.488809	0.530475	0.995572	1.23829
CR-n	F152	0.500465	0.321903	0.901041	0.868431
CR-n	F153	0.525646	0.287031	0.988274	1.02022
CR-n	F154	0.514136	0.198668	0.982996	1.00735
CR-n	F155	0.503018	0.284547	0.898874	1.16775
CR-n	F156	0.517902	0.448721	0.935906	1.12255
AL	F163	0.496625	0.27917	0.980911	0.964318
AL	F164	0.520525	0.588042	1.12969	0.902141
AL	F165	0.52544	0.237098	0.920241	0.919068
AL	F166	0.547762	0.280187	0.89535	1.24115
AL	F167	0.534664	0.603456	1.11245	1.35923
AL	F168	0.52583	0.218947	0.950993	1.35131
TR-d	F180	0.518022	0.232437	0.880174	1.14015
TR-d	F181	0.4848	0.30053	0.853532	1.06649
TR-d	F182	0.498458	0.492222	0.953798	1.38968
TR-d	F183	0.531666	0.40842	0.965175	1.08694
TR-d	F184	0.509904	0.509204	0.853491	0.973032
TR-d	F185	0.511088	0.57217	1.00645	1.46696
CR-d	F186	0.505379	0.44634	1.05676	1.18534
CR-d	F187	0.522097	0.20259	0.925889	1.07054
CR-d	F188	0.520357	0.38374	1.05823	1.21663
CR-d	F189	0.494156	0.264205	1.01316	1.12058
CR-d	F190	0.494164	0.343703	0.945283	0.980763
CR-d	F191	0.487682	0.207951	0.926516	1.15895

## Sheet: SourceData Fig2 k-p
		Food-intake			Wheel running
Conditions	Animal	N of days with 12h rhythms	ZT First peak	Stardized log Power	N of days with 12h rhythms	ZT First peak	Stardized log Power
TR-n	F145	35	1.83	-0.11	40	2.37	-0.5701
TR-n	F146	5			40	3.94	-0.2699
TR-n	F147	40	2.23	0.04	40	1.91	0.3497
TR-n	F148	25	2.7	0	35	1.78	0.6596
TR-n	F149	35	3.97	-0.02	40	3.27	0.3813
TR-n	F150	30	3.72	0.21	40	2.68	1.2437
CR-n	F151	0			20	3.3	-1.5388
CR-n	F152	5			25	3.43	1.1281
CR-n	F153	5			35	4.25	3.3869
CR-n	F154	5			15	3.71	1.0574
CR-n	F155	5			20	3.58	1.2403
CR-n	F156	10			30	1.65	-2.9528
AL	F163	10			40	3.52	-0.2835
AL	F164	20	4.4	0.13	35	3.73	0.8103
AL	F165	10			40	3.77	0.8401
AL	F166	10			35	2.45	-0.2258
AL	F167	20	3.33	0.08	30	3.43	0.2775
AL	F168	15			40	0.39	0.4823
TR-d	F180	25	0.53	0.16	40	3.59	1.5595
TR-d	F181	35	0.53	0.23	40	4.39	1.2788
TR-d	F182	35	0.73	0.17	40	3.28	1.0838
TR-d	F183	35	0.83	0.19	40	3.53	-0.457
TR-d	F184	30	0.39	0.17	35	3.25	3.387
TR-d	F185	35	0.6	0.12	40	3.47	0.6873
CR-d	F186	10			40	0.65	2.4805
CR-d	F187	15			35	2.49	1.3578
CR-d	F188	15			35	2.36	2.5082
CR-d	F189	10			35		1.5126
CR-d	F190					2.27	4.5823
CR-d	F191					3.5	3.5298

## Sheet: Fig3a-raw DFA Food-intake
Scale (min)	Fluctuation
	TR-n	TR-n	TR-n	TR-n	TR-n	TR-n	CR-n	CR-n	CR-n	CR-n	CR-n	CR-n	AL	AL	AL	AL	AL	AL	TR-d	TR-d	TR-d	TR-d	TR-d	TR-d	CR-d	CR-d	CR-d	CR-d	CR-d	CR-d
8	0.0441708	0.0463907	0.0470143	0.0417972	0.0419005	0.042634	0.0385612	0.0373936	0.0391416	0.0382776	0.038061	0.0385856	0.0402678	0.0451011	0.0491862	0.040607	0.0431813	0.0441325	0.036959	0.0463664	0.03371	0.0382923	0.037659	0.0398032	0.036478	0.035454	0.0372476	0.0368419	0.0391464	0.0360636
10	0.0513536	0.0568567	0.0502849	0.0531569	0.052463	0.0473076	0.0462001	0.045683	0.0459044	0.0460505	0.045632	0.0468977	0.0479664	0.0548903	0.0582931	0.0481512	0.0507272	0.0507088	0.0472622	0.0526462	0.0436378	0.0481155	0.0464255	0.0477715	0.0462233	0.0445928	0.0457405	0.0454303	0.0475916	0.048009
12	0.0572778	0.0636205	0.0615273	0.0579844	0.0608429	0.0568245	0.0484207	0.0518007	0.0480913	0.0485396	0.0505768	0.0502158	0.0519177	0.0641917	0.0630849	0.0552526	0.0538627	0.0544357	0.0505444	0.0598665	0.0514052	0.0501125	0.0513268	0.0544385	0.0460918	0.0477773	0.0460291	0.0514097	0.0503484	0.0522721
14	0.0578569	0.0659608	0.0709483	0.0607202	0.0631807	0.0622765	0.0558274	0.0549664	0.0558101	0.0548775	0.056389	0.0565689	0.0587387	0.0661981	0.0695082	0.0620438	0.061739	0.0598192	0.0562048	0.0629237	0.0506649	0.0556517	0.0549547	0.0557575	0.0547823	0.0554895	0.0535969	0.0550927	0.0538821	0.0550352
16	0.0635487	0.0737158	0.0742536	0.0671047	0.0678552	0.0679477	0.0618475	0.0612851	0.0629803	0.0617016	0.061927	0.0632529	0.0628152	0.0749952	0.0779201	0.064679	0.0661463	0.0693809	0.0601171	0.0713597	0.0557116	0.0631731	0.0606143	0.0630574	0.0574389	0.0595447	0.0614434	0.0628495	0.0626905	0.0604501
19	0.0740545	0.078941	0.0779646	0.0769614	0.0746897	0.066733	0.0718767	0.0700048	0.0675199	0.0714813	0.073279	0.071111	0.067112	0.0818412	0.0828376	0.0727097	0.0791488	0.0718712	0.0677797	0.0762572	0.0640197	0.0674417	0.066373	0.0671921	0.0684213	0.0692806	0.0708172	0.0681302	0.0710083	0.0691326
22	0.0761196	0.0890962	0.084417	0.0797611	0.0827413	0.0778676	0.0774859	0.078091	0.0783696	0.0777514	0.079471	0.0793615	0.0711206	0.0896433	0.0900092	0.0781105	0.0817998	0.0792805	0.0730348	0.0840407	0.072916	0.0743183	0.0731788	0.07313	0.079324	0.0793578	0.080038	0.078926	0.0734379	0.0737997
25	0.0843105	0.0939572	0.0897385	0.0840337	0.0862012	0.0829981	0.0791592	0.07745	0.0792758	0.0793789	0.0787676	0.0795152	0.0836649	0.0908699	0.0974923	0.0816522	0.0871388	0.0809256	0.0779883	0.0901027	0.0781053	0.0775783	0.0790378	0.0770008	0.0805296	0.0811649	0.0795629	0.0776907	0.0802677	0.0808859
28	0.0881662	0.102102	0.0977587	0.0917099	0.091115	0.0890524	0.0802396	0.0779133	0.0805137	0.0805677	0.0789427	0.0805486	0.0850002	0.098637	0.101228	0.087351	0.0942825	0.0929351	0.081922	0.0960349	0.0748378	0.082573	0.0797801	0.0821361	0.0796954	0.0804858	0.0788016	0.0787249	0.0791378	0.079592
32	0.095397	0.106235	0.102604	0.100434	0.101155	0.100148	0.0791414	0.0808178	0.0805693	0.0792398	0.0768373	0.0794429	0.0932411	0.109673	0.109762	0.094277	0.099315	0.0968258	0.0833394	0.100195	0.0858252	0.0886225	0.0864788	0.0897549	0.0797934	0.0806956	0.0812881	0.0816225	0.0812883	0.0859664
36	0.0986121	0.11414	0.110265	0.105444	0.103692	0.0967015	0.0827417	0.0795068	0.083842	0.083113	0.0811941	0.0830341	0.0940041	0.110703	0.117469	0.0966387	0.103081	0.0975131	0.0892036	0.10363	0.0859051	0.0882358	0.0906863	0.0953164	0.0840566	0.0834123	0.082725	0.0825	0.0812615	0.091905
40	0.104139	0.11818	0.113064	0.109981	0.108703	0.105351	0.0820556	0.0815059	0.0831962	0.0825199	0.080421	0.0820114	0.102842	0.118942	0.12399	0.105131	0.105491	0.10912	0.092925	0.109453	0.0844579	0.0926392	0.0942209	0.096325	0.0843051	0.0817627	0.0827994	0.0816005	0.082088	0.0933017
45	0.109111	0.124537	0.118861	0.117111	0.119915	0.115466	0.0840324	0.0825894	0.0858252	0.0841423	0.0833401	0.0846423	0.107318	0.123014	0.131679	0.110494	0.113428	0.114519	0.097694	0.115507	0.0943313	0.0996882	0.0973965	0.0985073	0.0861143	0.085738	0.0842992	0.0844973	0.0835233	0.0954061
50	0.110658	0.127905	0.13039	0.120975	0.124223	0.120734	0.0854738	0.0836471	0.0870203	0.0855722	0.0840356	0.0855888	0.116492	0.133527	0.137634	0.115834	0.125265	0.118716	0.0985325	0.120809	0.0998625	0.103074	0.104248	0.106817	0.0861743	0.0858896	0.0857272	0.0830932	0.0844526	0.101833
56	0.118707	0.141003	0.13534	0.128268	0.127504	0.129212	0.086106	0.083785	0.088448	0.0864302	0.0848203	0.0862579	0.118018	0.142273	0.140314	0.124197	0.13586	0.126764	0.108579	0.125917	0.0948944	0.108063	0.108277	0.113893	0.087818	0.087729	0.0852843	0.0864146	0.0855068	0.0997846
62	0.130532	0.141423	0.142433	0.133635	0.136941	0.130927	0.0866678	0.085133	0.0881805	0.0866821	0.0862244	0.0866318	0.124321	0.148266	0.154847	0.133622	0.139652	0.134008	0.112526	0.129024	0.107588	0.115561	0.119352	0.118306	0.0896072	0.089	0.0871309	0.087031	0.0864199	0.107442
69	0.130545	0.153825	0.156291	0.144203	0.149118	0.137968	0.0869568	0.0851168	0.088072	0.0864362	0.0864673	0.0863214	0.129672	0.158211	0.157591	0.138773	0.144982	0.14077	0.122729	0.134881	0.110998	0.122352	0.123303	0.125398	0.0930852	0.0915807	0.0894458	0.0893155	0.0878536	0.112331
76	0.141221	0.166337	0.161445	0.148868	0.153616	0.138999	0.0878046	0.0875993	0.0891992	0.0885101	0.0873794	0.0879931	0.133044	0.161364	0.168434	0.143756	0.153446	0.139933	0.126734	0.136296	0.114473	0.12381	0.125413	0.131056	0.0933568	0.0928661	0.0896803	0.0897594	0.0893218	0.11332
84	0.147653	0.166419	0.168754	0.158491	0.159429	0.153616	0.090738	0.08839	0.0921071	0.0907501	0.0899314	0.0914052	0.140471	0.165885	0.180181	0.152559	0.154579	0.154202	0.132888	0.150714	0.123711	0.127934	0.130534	0.130078	0.0954239	0.0934538	0.091355	0.0903416	0.0921653	0.118269
93	0.157072	0.180904	0.164396	0.166832	0.168602	0.160779	0.0926966	0.091504	0.0929004	0.093521	0.0920746	0.0924481	0.151067	0.176953	0.181287	0.153793	0.169441	0.15949	0.149519	0.15816	0.128964	0.140832	0.13608	0.146674	0.0960774	0.0951083	0.0933403	0.0939367	0.0922126	0.125811
103	0.156373	0.185906	0.167865	0.165708	0.168663	0.161835	0.0905646	0.0872965	0.0910993	0.0901111	0.0895753	0.0898561	0.160058	0.184222	0.194526	0.16939	0.171077	0.166253	0.14843	0.151008	0.126646	0.143704	0.139481	0.148629	0.0908756	0.0910551	0.09025	0.0900905	0.0897545	0.125967
113	0.168965	0.189016	0.177093	0.171359	0.16983	0.174692	0.0999791	0.0990012	0.100771	0.0998272	0.0988794	0.0992097	0.155943	0.190808	0.191433	0.169575	0.175374	0.167405	0.157345	0.171177	0.135373	0.156613	0.156411	0.159386	0.102997	0.100863	0.100626	0.100199	0.0996243	0.14238
124	0.179476	0.199978	0.186729	0.180058	0.186108	0.182607	0.102253	0.100335	0.101159	0.102506	0.101156	0.100505	0.168381	0.197367	0.208022	0.181655	0.175381	0.183464	0.159317	0.175398	0.14663	0.154948	0.161433	0.162115	0.100563	0.104224	0.100822	0.103243	0.102021	0.154872
136	0.185119	0.208663	0.193072	0.187237	0.184267	0.182554	0.104159	0.10311	0.106198	0.104061	0.105696	0.103594	0.181376	0.202195	0.209703	0.190761	0.186319	0.183096	0.177536	0.185111	0.157818	0.175436	0.16092	0.16789	0.105327	0.11166	0.108145	0.112369	0.104985	0.172459
149	0.187768	0.207594	0.189755	0.18635	0.19234	0.181874	0.11215	0.115745	0.11184	0.112938	0.114345	0.112567	0.184341	0.204655	0.219208	0.197176	0.186879	0.189542	0.178341	0.197434	0.165002	0.175855	0.171213	0.179366	0.10747	0.115932	0.112627	0.109566	0.107047	0.162653
164	0.197183	0.219895	0.193795	0.19094	0.200643	0.191933	0.117605	0.117133	0.11175	0.117494	0.117728	0.116345	0.195573	0.214578	0.230843	0.208177	0.19286	0.208818	0.188693	0.202755	0.167833	0.198217	0.191323	0.190529	0.119674	0.123253	0.122501	0.124417	0.122432	0.172684
180	0.193187	0.221661	0.196494	0.192557	0.202481	0.20198	0.108947	0.113442	0.102121	0.106748	0.110365	0.105149	0.201952	0.214902	0.229522	0.217968	0.200132	0.208654	0.208558	0.19985	0.173108	0.199959	0.184066	0.183565	0.102357	0.109109	0.107816	0.110768	0.107526	0.170045
197	0.209644	0.234721	0.20836	0.207062	0.213998	0.208974	0.138966	0.142936	0.133126	0.136355	0.139275	0.136387	0.207231	0.231436	0.243854	0.219138	0.200037	0.209001	0.239256	0.212708	0.198347	0.23512	0.209324	0.214047	0.126687	0.137073	0.135229	0.131066	0.133872	0.210303
216	0.206175	0.242715	0.206568	0.206821	0.217351	0.214276	0.14485	0.152418	0.140541	0.142394	0.147664	0.141669	0.2184	0.233797	0.247022	0.228792	0.210821	0.220839	0.249138	0.219398	0.208531	0.250381	0.226492	0.219533	0.13426	0.152429	0.146133	0.144104	0.145889	0.198504
237	0.215869	0.243041	0.217439	0.21574	0.214088	0.214159	0.158478	0.173073	0.154627	0.155443	0.162654	0.157291	0.215829	0.247506	0.25675	0.238238	0.216355	0.230835	0.269159	0.260031	0.237028	0.265046	0.255842	0.237333	0.148777	0.155503	0.156556	0.171526	0.16607	0.242429
260	0.228712	0.255087	0.218993	0.216126	0.228652	0.228054	0.186447	0.194655	0.1789	0.185295	0.190798	0.183322	0.230611	0.259966	0.267895	0.250296	0.222732	0.254249	0.276933	0.276132	0.262173	0.294816	0.270709	0.252705	0.205852	0.198115	0.198614	0.208752	0.203939	0.262294
285	0.240284	0.261299	0.244917	0.232088	0.22581	0.235733	0.204445	0.219949	0.212756	0.208693	0.213778	0.215533	0.240491	0.269848	0.270281	0.244397	0.232267	0.257548	0.270936	0.293125	0.277805	0.291303	0.268942	0.253456	0.232404	0.237703	0.250199	0.240808	0.256046	0.260851
312	0.244606	0.261466	0.248309	0.235162	0.22975	0.231872	0.280079	0.30151	0.265138	0.277261	0.284112	0.277525	0.251802	0.263752	0.270152	0.256453	0.240393	0.273374	0.302179	0.306448	0.288969	0.320211	0.306131	0.284686	0.232871	0.22622	0.233115	0.233048	0.241874	0.300815
341	0.24986	0.276834	0.248243	0.238155	0.241678	0.238271	0.327752	0.347653	0.317618	0.323818	0.331182	0.327991	0.24064	0.256571	0.267339	0.269744	0.247975	0.274309	0.319	0.352781	0.31594	0.339904	0.334257	0.312659	0.299651	0.295993	0.300371	0.327442	0.316936	0.330604
373	0.256252	0.294163	0.266797	0.243995	0.252935	0.266218	0.328821	0.344834	0.315729	0.327605	0.331165	0.325498	0.268431	0.279818	0.278277	0.275999	0.258287	0.29401	0.325987	0.330875	0.329732	0.336509	0.327607	0.315288	0.272132	0.272215	0.287841	0.275421	0.295017	0.31309
408	0.268017	0.302921	0.276352	0.266723	0.258299	0.271154	0.373543	0.390408	0.36166	0.374617	0.382013	0.370856	0.27376	0.289253	0.299108	0.301704	0.265167	0.305675	0.329687	0.394574	0.34533	0.361555	0.338611	0.344556	0.391519	0.399633	0.412819	0.409034	0.422518	0.349256
446	0.268071	0.293364	0.273034	0.261572	0.254198	0.254545	0.456824	0.481634	0.450019	0.458277	0.473532	0.454447	0.265122	0.278856	0.283973	0.286094	0.250492	0.304272	0.366126	0.425056	0.371009	0.395283	0.370931	0.354119	0.446489	0.447044	0.456251	0.474208	0.474247	0.39638
487	0.292705	0.313257	0.306967	0.289619	0.275155	0.267103	0.599566	0.620567	0.587389	0.598458	0.608259	0.596297	0.267997	0.297513	0.293505	0.276265	0.284408	0.298293	0.334064	0.349311	0.319682	0.349832	0.316294	0.32281	0.327576	0.327074	0.344886	0.350376	0.351186	0.312401
532	0.278025	0.316795	0.317628	0.305174	0.274113	0.266585	0.545433	0.565985	0.535864	0.545224	0.555917	0.546945	0.275865	0.281504	0.303292	0.284409	0.279621	0.316915	0.378636	0.44171	0.411114	0.38804	0.40189	0.377323	0.494091	0.498884	0.509474	0.518429	0.522261	0.41248
581	0.325461	0.341138	0.332092	0.277027	0.275924	0.268596	0.736228	0.7647	0.728457	0.73667	0.750073	0.733992	0.295906	0.31515	0.296721	0.287155	0.285432	0.318593	0.390224	0.457258	0.40378	0.402734	0.393019	0.376161	0.58012	0.582609	0.600974	0.601683	0.607982	0.409535
635	0.346883	0.35226	0.344377	0.33988	0.308886	0.31803	0.718865	0.739064	0.705483	0.715348	0.722853	0.717384	0.310455	0.325217	0.330518	0.317852	0.296197	0.3515	0.434956	0.512848	0.455403	0.445251	0.449963	0.407727	0.716362	0.712107	0.728071	0.747009	0.744695	0.466061
694	0.327877	0.344851	0.329106	0.297959	0.283164	0.3054	0.842961	0.856893	0.826652	0.840891	0.848944	0.836833	0.316293	0.325899	0.316904	0.308479	0.291005	0.347759	0.442491	0.504353	0.495808	0.409283	0.433025	0.395119	0.756453	0.751814	0.773705	0.766462	0.778262	0.440959
758	0.347144	0.383351	0.402838	0.338532	0.327531	0.296652	0.753543	0.777349	0.735732	0.750912	0.758319	0.749065	0.330134	0.343017	0.340522	0.325595	0.304252	0.338492	0.457635	0.499731	0.507767	0.433331	0.455563	0.443854	0.641889	0.625571	0.661223	0.646819	0.673748	0.483113
828	0.40764	0.381759	0.412063	0.311377	0.325494	0.300074	0.897022	0.917564	0.89161	0.893783	0.90329	0.897049	0.322147	0.379874	0.362754	0.311585	0.311829	0.348383	0.502033	0.577862	0.577708	0.48111	0.528643	0.470014	0.936768	0.933079	0.955752	0.963183	0.969718	0.528761
904	0.401512	0.43127	0.466817	0.385839	0.369888	0.363205	1.0101	1.03055	0.999417	1.01175	1.02205	1.00867	0.378495	0.387206	0.379997	0.359936	0.356446	0.393342	0.5191	0.611383	0.577368	0.517638	0.584976	0.493021	1.01477	1.00522	1.03078	1.03576	1.04189	0.554552
987	0.429551	0.422149	0.494926	0.370668	0.336364	0.338873	1.09798	1.11837	1.09453	1.09349	1.10496	1.09892	0.339491	0.36897	0.377234	0.358615	0.376798	0.446363	0.510313	0.570483	0.598161	0.517769	0.537354	0.46526	1.00011	0.990164	1.02255	1.02145	1.03072	0.544316
1077	0.476737	0.467941	0.503021	0.425329	0.407343	0.364392	1.3324	1.35592	1.32104	1.33051	1.3414	1.33046	0.394157	0.475977	0.430196	0.370118	0.398179	0.436466	0.568526	0.638667	0.702196	0.559787	0.651707	0.52896	1.17373	1.16551	1.1911	1.20202	1.2077	0.558145
1176	0.538387	0.457356	0.498231	0.43572	0.45917	0.35782	1.06075	1.07892	1.05917	1.05898	1.06882	1.06219	0.372574	0.437435	0.464858	0.35567	0.400455	0.427047	0.611145	0.689608	0.7518	0.59575	0.676342	0.577292	1.36934	1.36002	1.38649	1.38298	1.39639	0.650348
1284	0.61573	0.541026	0.677209	0.532413	0.470567	0.456552	1.36389	1.38687	1.36291	1.36282	1.37198	1.36218	0.449398	0.449156	0.499631	0.477636	0.54819	0.555454	0.631106	0.634259	0.825029	0.602184	0.681374	0.55504	1.38776	1.37704	1.40318	1.39724	1.40986	0.675926
1401	0.820699	0.765041	1.01229	0.877164	0.860887	0.742839	1.76611	1.77946	1.75672	1.76537	1.7723	1.76429	0.655984	0.836222	0.828521	0.666065	0.813995	0.717093	0.58662	0.573488	0.695095	0.543363	0.641092	0.488305	1.09245	1.0798	1.11101	1.11309	1.12088	0.453473

## Sheet: Fig3b-raw DFA Wheel running
Scale (min)	Fluctuation
	TR-n	TR-n	TR-n	TR-n	TR-n	TR-n	CR-n	CR-n	CR-n	CR-n	CR-n	CR-n	AL	AL	AL	AL	AL	AL	TR-d	TR-d	TR-d	TR-d	TR-d	TR-d	CR-d	CR-d	CR-d	CR-d	CR-d	CR-d
8	0.0756739	0.0832295	0.0774628	0.0814404	0.0819854	0.0848571	0.0819602	0.0681903	0.0801123	0.0738417	0.0726204	0.0744751	0.07548	0.0842839	0.0805473	0.0690583	0.0875876	0.122146	0.066745	0.0830646	0.0782423	0.0783023	0.0752781	0.0797738	0.081295	0.0589606	0.0558983	0.09046	0.0656293	0.0669474
10	0.104321	0.109069	0.0967619	0.108131	0.114411	0.10978	0.105745	0.0934627	0.106484	0.0956996	0.0989361	0.101117	0.0984658	0.109948	0.108971	0.0919378	0.111669	0.149936	0.0869581	0.101694	0.0970857	0.105638	0.0981325	0.106208	0.106177	0.0826494	0.074077	0.115984	0.0885507	0.0881495
12	0.127046	0.132296	0.122222	0.135744	0.138819	0.12689	0.13462	0.118142	0.123537	0.121354	0.122711	0.127832	0.125088	0.13195	0.133188	0.116336	0.134845	0.16762	0.110689	0.135331	0.127789	0.129132	0.121321	0.13195	0.138068	0.104261	0.0905854	0.144807	0.11082	0.102155
14	0.156323	0.1519	0.154003	0.15423	0.163883	0.155789	0.166448	0.137279	0.159706	0.153201	0.152378	0.151445	0.144693	0.147848	0.152668	0.137181	0.161188	0.191521	0.12969	0.157838	0.14896	0.150717	0.137205	0.153225	0.162385	0.127875	0.114939	0.168811	0.120192	0.123046
16	0.177192	0.183342	0.17422	0.180213	0.188391	0.182408	0.203425	0.176121	0.192934	0.190802	0.183714	0.194897	0.166753	0.176721	0.180188	0.155455	0.181924	0.215674	0.1523	0.185093	0.178239	0.179761	0.169745	0.180008	0.203672	0.162027	0.139556	0.213453	0.157642	0.148656
19	0.214257	0.210571	0.206215	0.223129	0.225898	0.200013	0.243461	0.209866	0.231271	0.229885	0.213424	0.232139	0.196997	0.216555	0.206504	0.194829	0.223994	0.236923	0.191923	0.217102	0.207896	0.219042	0.205911	0.222247	0.243535	0.192492	0.163389	0.244608	0.186157	0.169827
22	0.2456	0.238025	0.256766	0.249085	0.260677	0.252695	0.295594	0.239295	0.276142	0.264817	0.255464	0.278109	0.222217	0.245759	0.2351	0.221355	0.248212	0.272773	0.217807	0.243664	0.24214	0.254921	0.236724	0.245951	0.285036	0.224899	0.201164	0.281281	0.209216	0.20519
25	0.26472	0.262814	0.270071	0.292712	0.300416	0.281304	0.328739	0.248046	0.295051	0.293843	0.273158	0.301646	0.27159	0.272146	0.267945	0.240292	0.284477	0.280754	0.253117	0.278725	0.281617	0.29036	0.27825	0.280329	0.31974	0.244849	0.221357	0.314434	0.228319	0.223557
28	0.310551	0.301222	0.326015	0.32758	0.333284	0.315403	0.361676	0.260531	0.326432	0.307062	0.291499	0.3252	0.27642	0.299297	0.285762	0.266525	0.317698	0.310053	0.286541	0.298958	0.293016	0.303442	0.284446	0.313391	0.342361	0.270899	0.243789	0.331179	0.239022	0.236827
32	0.337789	0.320307	0.376333	0.367418	0.378	0.375019	0.399577	0.29551	0.348885	0.319861	0.319974	0.357716	0.326881	0.341411	0.31957	0.301601	0.36669	0.345347	0.308459	0.326509	0.347673	0.330854	0.33167	0.340616	0.371792	0.273763	0.256048	0.385618	0.259978	0.250526
36	0.377861	0.36896	0.414782	0.4124	0.4001	0.382189	0.44354	0.308642	0.369515	0.348123	0.358874	0.395773	0.34908	0.363694	0.372037	0.340214	0.394741	0.376638	0.345698	0.350099	0.377436	0.381496	0.371113	0.38258	0.40056	0.302066	0.279951	0.405654	0.308961	0.276139
40	0.401076	0.383385	0.459168	0.437763	0.418028	0.428978	0.487731	0.326411	0.382751	0.349873	0.387876	0.413518	0.38224	0.40355	0.392871	0.355282	0.419746	0.408557	0.367399	0.375906	0.399097	0.400872	0.395282	0.404421	0.440351	0.327969	0.305019	0.440817	0.321783	0.311011
45	0.45335	0.405665	0.521038	0.489145	0.475352	0.498093	0.513238	0.354548	0.436713	0.395317	0.449636	0.472416	0.421346	0.414558	0.432108	0.402797	0.471647	0.454804	0.413472	0.403952	0.442745	0.433775	0.426582	0.459198	0.471172	0.338625	0.31637	0.498459	0.321991	0.319664
50	0.469781	0.457007	0.599946	0.561487	0.525766	0.541387	0.591249	0.384751	0.484848	0.422781	0.468364	0.529758	0.493612	0.476803	0.467483	0.452792	0.516373	0.490553	0.461573	0.449954	0.479773	0.496422	0.470204	0.475533	0.529229	0.355768	0.342686	0.520005	0.388963	0.362653
56	0.519714	0.508144	0.656654	0.601539	0.555242	0.614834	0.660372	0.41689	0.534217	0.432013	0.541752	0.55589	0.501504	0.530996	0.509335	0.476874	0.574596	0.540396	0.47431	0.469432	0.493959	0.517568	0.550726	0.538971	0.547402	0.398876	0.395311	0.571014	0.418353	0.376477
62	0.631765	0.545166	0.750949	0.654335	0.595076	0.672456	0.732316	0.472448	0.563608	0.463856	0.569452	0.634538	0.549328	0.584758	0.621234	0.554309	0.611258	0.566725	0.532838	0.475692	0.558725	0.570393	0.584615	0.569864	0.593248	0.406788	0.411555	0.634698	0.441417	0.401431
69	0.648094	0.583161	0.784271	0.747935	0.637814	0.701856	0.791435	0.506853	0.616557	0.508241	0.646243	0.705068	0.596033	0.65704	0.650149	0.617912	0.691319	0.639647	0.574924	0.508659	0.641995	0.64551	0.626408	0.617787	0.659613	0.44884	0.492683	0.687434	0.490712	0.49099
76	0.714728	0.63234	0.875885	0.824171	0.695987	0.809678	0.843687	0.581367	0.608158	0.521362	0.640769	0.780019	0.701016	0.668846	0.779648	0.676549	0.773057	0.726969	0.649172	0.576147	0.665969	0.658853	0.709358	0.716691	0.668617	0.489578	0.555703	0.751581	0.567517	0.574751
84	0.803051	0.727022	0.982551	0.878925	0.763792	0.842604	0.943827	0.650567	0.716281	0.613704	0.778653	0.861538	0.68558	0.717563	0.773287	0.684404	0.825889	0.756367	0.634651	0.617279	0.663008	0.745542	0.724186	0.718497	0.737529	0.533942	0.544383	0.80704	0.585395	0.518944
93	0.85716	0.741861	1.00001	0.890715	0.861715	0.954171	0.937389	0.672643	0.754364	0.615292	0.75108	0.905842	0.737638	0.801416	0.804709	0.716275	0.926161	0.83623	0.686737	0.664668	0.801388	0.804604	0.799101	0.763431	0.848972	0.552157	0.645177	0.950238	0.689423	0.609156
103	0.935642	0.727626	1.09908	0.973747	0.853576	1.08931	1.02502	0.746948	0.832137	0.709364	0.87756	0.967089	0.789657	0.827852	0.965459	0.78044	0.962918	0.915825	0.791234	0.695018	0.868696	0.818955	0.82544	0.863699	0.909554	0.664981	0.730987	1.08882	0.641447	0.602015
113	1.00412	0.87223	1.13172	1.02243	1.05792	1.11706	1.14737	0.854011	0.964864	0.830006	0.914776	1.22064	0.918727	0.874904	0.973361	0.867701	1.05098	0.987888	0.821726	0.824004	0.960286	0.997711	0.915263	0.902852	0.997162	0.65624	0.735178	1.31339	0.787918	0.747592
124	1.11533	0.961057	1.3487	1.11616	1.11346	1.23663	1.19786	0.963473	1.01767	0.782763	1.07043	1.26866	0.954874	1.12343	1.2407	0.932384	1.15851	1.05267	1.03974	0.803755	1.01066	1.0442	1.03143	0.980359	1.12774	0.79233	0.937989	1.38854	0.869001	0.829734
136	1.30239	0.953579	1.46015	1.17535	1.18065	1.31596	1.25204	1.06102	1.10408	0.905602	1.10469	1.48759	1.04713	1.16015	1.33917	1.02961	1.30997	1.20188	1.08809	0.960845	1.08048	1.14554	1.0575	1.07912	1.19178	0.970549	1.10886	1.587	0.914892	0.948995
149	1.51345	1.13655	1.49886	1.37593	1.34451	1.49782	1.51889	1.08236	1.37881	0.997603	1.2672	1.50884	1.15807	1.24861	1.46917	1.13184	1.47173	1.31267	1.04005	1.02521	1.19264	1.27493	1.21173	1.10119	1.31004	1.05392	1.04853	1.92011	1.03951	1.1309
164	1.44067	1.22678	1.70697	1.43546	1.41654	1.76673	1.48958	1.12033	1.54394	1.11667	1.43689	1.7392	1.27202	1.37717	1.61131	1.47352	1.53389	1.3861	1.29098	1.27268	1.17978	1.29102	1.3166	1.20759	1.40583	1.09921	1.29812	2.2232	1.189	1.24125
180	1.89195	1.36803	1.74063	1.50088	1.63775	1.70878	1.5531	1.51145	1.70993	1.25601	1.50968	1.90631	1.22248	1.3876	1.70541	1.2294	1.69145	1.71563	1.16047	1.16813	1.30446	1.30371	1.31138	1.0879	1.84517	1.23316	1.24528	2.2072	1.23979	1.04865
197	2.44519	1.39868	2.07267	1.71653	1.7776	2.25741	1.75066	1.53064	1.71223	1.31689	1.64912	2.17207	1.58091	1.83751	1.74061	1.49949	2.0026	1.69548	1.55526	1.38147	1.60588	1.82911	1.61672	1.48303	1.87058	1.49957	1.60611	2.45511	1.60666	1.50603
216	2.38338	1.69797	1.84357	1.93535	1.93407	2.56714	2.09747	1.72028	2.25893	1.57916	1.84372	2.3109	1.66457	1.73325	2.09624	1.69776	2.12797	2.12295	1.8187	1.72378	1.7501	1.9866	1.80247	1.70003	1.90255	1.64542	1.49215	2.81346	1.69037	1.7092
237	2.73346	2.12687	2.36981	2.23717	1.93439	2.5004	1.93246	1.74006	2.40601	1.5916	1.69928	2.67458	1.94786	2.1162	2.36715	1.76078	2.02985	2.35095	1.61744	1.86342	1.89846	1.95958	1.70738	1.58368	2.01957	1.8403	1.77489	3.21873	1.92497	1.60161
260	3.1717	2.49531	2.58088	2.28209	2.40166	3.10619	2.45668	2.28807	2.4322	2.10693	2.36774	2.9627	2.17596	2.38821	2.82587	2.11074	2.57056	2.5989	2.37686	2.25232	2.45336	2.34711	2.16658	2.19273	2.38434	2.55346	2.42302	3.58751	2.31631	2.28689
285	3.87301	3.16157	3.13109	2.95758	2.80362	3.33865	2.72853	2.45141	3.17325	2.31261	2.39216	3.04301	2.6749	2.73501	2.92555	2.40367	2.88028	2.9771	2.22067	2.493	2.54347	2.93459	2.67668	2.35682	2.52925	2.85721	2.38643	3.99815	2.79389	2.27785
312	3.77436	3.16774	3.59112	3.19873	3.23067	4.04966	2.69386	2.51468	3.13296	2.08194	2.31937	3.40455	2.66699	2.6791	3.21553	3.24642	3.01309	3.75262	2.68431	2.84167	2.9846	3.64542	2.92923	2.83242	3.48189	2.93812	3.02444	4.76612	3.2826	2.78747
341	4.21544	3.16502	3.99975	3.34776	3.34869	4.1127	2.99903	2.87862	3.0422	2.98273	2.94684	3.73805	3.20762	3.3808	3.27874	3.60326	3.327	4.10016	3.43177	3.12594	3.58767	3.65598	3.32099	3.42148	3.94728	3.34455	3.47244	4.51091	3.74077	3.26722
373	4.50745	4.09681	4.81932	3.59974	4.09982	4.0966	3.53544	2.99408	3.62029	3.39699	2.90135	4.3298	3.84041	3.5462	3.66738	3.82011	3.72441	5.28473	3.6875	3.6714	3.65421	4.01284	3.68257	3.54636	4.78451	4.37332	4.34837	6.49451	4.72805	3.55201
408	4.74413	4.5457	4.91834	4.2865	4.24636	5.06392	3.6129	4.02572	4.1135	3.64742	3.34852	4.16794	4.04009	4.43278	4.55628	4.56987	4.00036	5.81334	4.40104	4.24513	4.25654	4.42464	4.24624	4.22933	4.93925	4.42824	4.56524	7.21568	4.1172	4.09625
446	4.76666	4.6748	5.85108	4.97992	4.24382	5.13183	3.71003	4.01398	3.6058	3.95178	3.31545	4.57945	3.92068	3.98701	4.24184	5.40987	4.41213	6.18356	5.02672	4.31273	4.80867	5.26407	4.46456	4.90009	5.30289	4.8403	4.94435	8.34037	5.39952	4.71762
487	5.55825	5.61127	6.18146	6.04538	5.73634	5.83848	4.49994	4.14606	4.39928	4.5453	3.77401	5.32363	5.623	5.93216	5.94374	5.28126	5.73372	7.53722	6.04852	6.19563	5.67447	5.66054	5.81393	6.08203	5.02282	6.75053	4.59729	8.59458	5.4072	5.67575
532	5.17399	5.55065	8.75903	7.34536	6.39979	6.57788	4.04752	4.60004	4.03061	4.98835	4.2234	6.04039	6.35689	4.94859	5.69355	6.81345	5.50317	6.94484	6.31827	5.93588	6.01342	5.32605	5.95966	6.16938	6.32147	6.85958	6.50368	9.08564	6.73364	5.88633
581	5.69421	6.47629	8.67923	7.42957	6.5951	6.46691	4.95471	4.91278	4.53845	5.4605	4.26133	6.4524	6.54676	5.72102	5.57719	6.85902	5.89124	10.1774	6.36823	5.62709	6.66539	6.40149	6.51272	6.34	7.03124	6.71407	6.90887	9.92603	6.14291	5.94404
635	6.60741	7.15261	9.82358	8.29243	6.99831	7.14803	5.85726	6.01692	5.49643	5.78602	5.65197	6.94828	6.16421	6.21371	6.61064	9.09982	5.43553	11.816	7.84245	7.07081	7.7861	7.01153	7.93415	7.58235	9.26849	8.11845	8.71804	11.2469	9.88159	7.32059
694	6.86881	5.32946	8.05455	8.40441	5.54249	6.71402	3.77314	5.58598	4.3751	5.75086	4.16536	7.01794	6.1321	5.16196	4.95833	7.20069	6.14788	12.4823	5.79514	5.9178	5.31961	5.7127	5.56387	5.40978	7.7814	7.84532	6.59621	11.8971	7.88716	5.32887
758	7.71375	7.22573	12.8661	12.0367	9.10436	8.28406	6.90825	9.15533	6.52264	8.5674	7.53692	9.31578	8.69394	7.76665	8.58754	11.668	7.41714	11.8254	10.2417	8.30643	10.3515	8.05462	10.3851	9.41685	10.9892	11.9763	11.2561	13.8169	12.4819	9.94067
828	8.66021	7.86078	12.5153	12.5287	10.008	9.20019	6.49593	7.79418	6.22682	7.9988	7.84522	7.96784	9.39261	8.16225	8.51373	11.0044	8.21	13.5264	10.3154	8.43121	10.0431	8.6689	10.1633	9.79865	12.5482	11.8715	12.2061	14.8533	11.1795	9.75991
904	10.5882	10.5763	13.5515	13.8641	11.2825	10.5661	8.54989	11.0491	9.37116	10.3986	9.90347	10.1996	10.6916	9.68488	10.5802	14.4083	9.71924	13.3515	12.2649	10.7889	12.1155	10.1779	12.4233	12.0054	14.727	14.5235	14.0091	15.8039	15.2891	12.1572
987	11.2458	10.4497	14.6695	16.2957	12.7348	12.6661	7.13995	9.70225	8.22361	10.3231	9.39677	11.3853	11.8865	9.33654	9.99014	16.2644	9.67996	15.7202	12.8202	8.76822	12.5959	9.24902	12.5553	12.5225	17.4127	16.0402	16.0994	18.4528	18.2229	12.1776
1077	10.9576	10.8745	14.7908	17.7879	13.061	12.4656	10.0453	12.1045	9.83485	12.0865	11.0461	13.168	11.7118	11.5467	11.6516	15.225	11.1474	16.9661	12.7934	12.3513	13.3723	10.8424	13.1315	12.5035	22.9089	16.4661	16.1898	22.6806	17.7489	13.0047
1176	10.9542	10.9746	15.2633	18.0074	14.1823	13.5806	11.0676	14.1385	11.6424	13.5497	12.6015	13.2368	12.3685	12.1879	13.7534	17.4846	12.2718	17.3105	14.8506	13.042	15.1063	11.4604	15.5909	14.9666	21.9133	18.7005	19.5418	22.0561	19.6741	14.9238
1284	16.4725	14.2952	19.3574	22.1888	18.0875	18.6667	12.8831	15.9301	12.1361	16.0458	15.6003	17.5161	16.8887	14.2223	16.1845	22.177	16.4553	21.5293	17.9391	13.7037	17.8049	14.8213	18.3865	18.0337	28.7118	22.6872	24.2281	24.7666	24.7776	18.1187
1401	30.3819	26.6814	30.3149	32.0402	30.9139	30.4061	26.1788	29.5906	26.5154	30.9794	31.4822	30.3535	28.3208	27.4654	30.2482	35.9797	26.9445	21.8812	32.7072	25.4168	32.8336	27.3096	33.5973	32.5736	37.471	38.5013	38.3521	27.2262	40.4409	34.0057

## Sheet: Fig3c,d-Alpha values by treatment
		Food-intake		Wheel running
Conditions	Animal	α1	α2	α1	α2
TR-n	F145	0.49275	0.40812	0.859826	0.696303
TR-n	F146	0.51092	0.367344	0.785336	0.887902
TR-n	F147	0.503462	0.469336	1.03722	1.33161
TR-n	F148	0.516881	0.390135	0.929868	1.41329
TR-n	F149	0.514266	0.329884	0.784629	1.0581
TR-n	F150	0.508677	0.278303	0.959607	0.850795
CR-n	F151	0.264204	1.38591	0.878561	0.793329
CR-n	F152	0.246084	1.33532	0.692956	1.1707
CR-n	F153	0.281924	1.38159	0.705652	0.642923
CR-n	F154	0.268327	1.38043	0.561889	1.24541
CR-n	F155	0.243563	1.36644	0.816023	0.991543
CR-n	F156	0.250776	1.36282	0.83586	1.0395
AL	F163	0.512062	0.308547	0.871303	1.1579
AL	F164	0.513146	0.266732	0.827042	0.974859
AL	F165	0.517825	0.230516	0.911806	0.935061
AL	F166	0.512297	0.234454	0.893514	1.38305
AL	F167	0.539456	0.264469	0.874988	0.935775
AL	F168	0.516487	0.291295	0.782295	1.47254
TR-d	F180	0.468919	0.495623	0.84638	1.32026
TR-d	F181	0.45554	0.579929	0.663778	1.14409
TR-d	F182	0.443843	0.607581	0.815	1.19165
TR-d	F183	0.467734	0.372349	0.79107	0.892647
TR-d	F184	0.482204	0.482745	0.866631	1.2168
TR-d	F185	0.480928	0.473887	0.812315	1.21607
CR-d	F186	0.320422	1.26159	0.720411	1.25904
CR-d	F187	0.297949	1.24993	0.618093	1.36182
CR-d	F188	0.28925	1.24835	0.787475	1.33161
CR-d	F189	0.264344	1.24671	0.78864	1.22506
CR-d	F190	0.267045	1.22376	0.770391	1.33574
CR-d	F191	0.416231	0.560163	0.778442	1.24153

## Sheet: Suppl-Figure 12-Artificial Time Series 
Time (h)	Cantor time serie	Random uniform with circadian dynamic
0.0166667	0	0.0139821
0.0333333	0	0.0810854
0.05	0	0.025286
0.0666667	0	0.00243857
0.0833333	0	0.0530724
0.1	0	0.0934855
0.116667	0	0.0769329
0.133333	0	0.0404752
0.15	0	0.0717811
0.166667	0	0.0481323
0.183333	0	0.0441176
0.2	0	0.0942361
0.216667	0	0.0578778
0.233333	0	0.078361
0.25	0	0.0714807
0.266667	0	0.0142166
0.283333	0	0.0692919
0.3	0	0.0393649
0.316667	0	0.0127768
0.333333	0	0.0640904
0.35	0	0.0497508
0.366667	0	0.00639725
0.383333	0	0.0523537
0.4	0	0.031454
0.416667	0	0.0854892
0.433333	0	0.000901511
0.45	0	0.0202585
0.466667	0	0.0880604
0.483333	0	0.021805
0.5	0	0.031769
0.516667	0	0.0343964
0.533333	0	0.0800077
0.55	0	0.0571084
0.566667	0	0.0813238
0.583333	0	0.00861796
0.6	0	0.0192137
0.616667	0	0.0629502
0.633333	0	0.00638635
0.65	0	0.0742962
0.666667	0	0.0603397
0.683333	0	0.0798444
0.7	0	0.0160595
0.716667	0	0.0737931
0.733333	0	0.075704
0.75	0	0.0881311
0.766667	0	0.0429242
0.783333	0	0.0187483
0.8	0	0.0303032
0.816667	0	0.0320757
0.833333	0	0.0442007
0.85	0	0.0361885
0.866667	0	0.06256
0.883333	0	0.0938827
0.9	0	0.0286904
0.916667	0	0.0244599
0.933333	0	0.0920854
0.95	0	0.0926217
0.966667	0	0.0309941
0.983333	0	0.00764754
1	0	0.0780878
1.01667	0	0.0130745
1.03333	0	0.0461482
1.05	0	0.0440169
1.06667	0	0.0605002
1.08333	0	0.0127021
1.1	0	0.0599044
1.11667	0	0.0132126
1.13333	0	0.0115337
1.15	0	0.0441073
1.16667	0	0.0271099
1.18333	0	0.0944107
1.2	0	0.0516643
1.21667	0	0.0445292
1.23333	0	0.0308588
1.25	0	0.0469598
1.26667	0	0.0779443
1.28333	0	0.0168813
1.3	0	0.0022451
1.31667	0	0.0708729
1.33333	0	0.060515
1.35	0	0.041368
1.36667	0	0.091477
1.38333	0	0.0477181
1.4	0	0.0916222
1.41667	0	0.0496907
1.43333	0	0.0927553
1.45	0	0.0703651
1.46667	0	0.0694642
1.48333	0	0.00045936
1.5	0	0.0540219
1.51667	0	0.041297
1.53333	0	0.062813
1.55	0	0.0543536
1.56667	0	0.0215998
1.58333	0	0.0552105
1.6	0	0.0862749
1.61667	0	0.000493932
1.63333	0	0.0125084
1.65	0	0.0775071
1.66667	0	0.00203864
1.68333	0	0.0142633
1.7	0	0.0320411
1.71667	0	0.090475
1.73333	0	0.0614156
1.75	0	0.00158979
1.76667	0	0.0311394
1.78333	0	0.0192772
1.8	0	0.0275468
1.81667	0	0.00267102
1.83333	0	0.083064
1.85	0	0.0764278
1.86667	0	0.0721157
1.88333	0	0.0822717
1.9	0	0.0764544
1.91667	0	0.0120567
1.93333	0	0.0384332
1.95	0	0.00279232
1.96667	0	0.000130448
1.98333	0	0.000699798
2	0	0.0167784
2.01667	0	0.0150436
2.03333	0	0.0515494
2.05	0	0.0418883
2.06667	0	0.0593813
2.08333	0	0.0276981
2.1	0	0.0592827
2.11667	0	0.058514
2.13333	0	0.012159
2.15	0	0.00785936
2.16667	0	0.00320662
2.18333	0	0.0168168
2.2	0	0.0524171
2.21667	0	0.0841369
2.23333	0	0.0306412
2.25	0	0.0191161
2.26667	0	0.00651194
2.28333	0	0.094601
2.3	0	0.0244766
2.31667	0	0.0625404
2.33333	0	0.0206674
2.35	0	0.0241743
2.36667	0	0.0743413
2.38333	0	0.0156004
2.4	0	0.0823172
2.41667	0	0.00939854
2.43333	0	0.0979798
2.45	0	0.0653221
2.46667	0	0.0284114
2.48333	0	0.0867233
2.5	0	0.00301398
2.51667	0	0.0760938
2.53333	0	0.0896177
2.55	0	0.0618875
2.56667	0	0.0720746
2.58333	0	0.046385
2.6	0	0.0758886
2.61667	0	0.000714197
2.63333	0	0.0193486
2.65	0	0.00914518
2.66667	0	0.0167933
2.68333	0	0.0942248
2.7	0	0.0849432
2.71667	0	0.0137283
2.73333	0	0.0660725
2.75	0	0.00384897
2.76667	0	0.0148163
2.78333	0	0.0184764
2.8	0	0.0645362
2.81667	0	0.0856553
2.83333	0	0.0853376
2.85	0	0.0494038
2.86667	0	0.0780877
2.88333	0	0.0274654
2.9	0	0.096738
2.91667	0	0.0990529
2.93333	0	0.0084449
2.95	0	0.0329793
2.96667	0	0.0268299
2.98333	0	0.0215923
3	0	0.0767022
3.01667	0	0.0365054
3.03333	0	0.0154017
3.05	0	0.0165022
3.06667	0	0.0893364
3.08333	0	0.094579
3.1	0	0.0517467
3.11667	0	0.00183734
3.13333	0	0.0419306
3.15	0	0.0122085
3.16667	0	0.0951848
3.18333	0	0.027018
3.2	0	0.0893653
3.21667	0	0.0895192
3.23333	0	0.0775532
3.25	0	0.0908821
3.26667	0	0.00166804
3.28333	0	0.0959289
3.3	0	0.00752526
3.31667	0	0.0285133
3.33333	0	0.0488117
3.35	0	0.0970572
3.36667	0	0.0568113
3.38333	0	0.027397
3.4	0	0.0129083
3.41667	0	0.0155192
3.43333	0	0.0268812
3.45	0	0.0433889
3.46667	0	0.0395903
3.48333	0	0.0425246
3.5	0	0.0614389
3.51667	0	0.0446805
3.53333	0	0.00120233
3.55	0	0.00342709
3.56667	0	0.039877
3.58333	0	0.097945
3.6	0	0.0542769
3.61667	0	0.0912387
3.63333	0	0.0324159
3.65	0	0.0290517
3.66667	0	0.0878974
3.68333	0	0.0779144
3.7	0	0.0394412
3.71667	0	0.0882326
3.73333	0	0.0425668
3.75	0	0.0466378
3.76667	0	0.0424931
3.78333	0	0.045521
3.8	0	0.0695425
3.81667	0	0.00955782
3.83333	0	0.073346
3.85	0	0.0130018
3.86667	0	0.0496529
3.88333	0	0.0259658
3.9	0	0.0591667
3.91667	0	0.0227618
3.93333	0	0.0955118
3.95	0	0.00630095
3.96667	0	0.0183247
3.98333	0	0.0624242
4	0	0.0291406
4.01667	0	0.0137187
4.03333	0	0.0188933
4.05	0	0.0956617
4.06667	0	0.0296613
4.08333	0	0.0237203
4.1	0	0.0660158
4.11667	0	0.000429597
4.13333	0	0.00781685
4.15	0	0.0309584
4.16667	0	0.0223971
4.18333	0	0.0695289
4.2	0	0.0700232
4.21667	0	0.0851815
4.23333	0	0.055906
4.25	0	0.0570332
4.26667	0	0.053092
4.28333	0	0.0858886
4.3	0	0.0446346
4.31667	0	0.0383381
4.33333	0	0.0595359
4.35	0	0.030504
4.36667	0	0.0101108
4.38333	0	0.0371939
4.4	0	0.0222155
4.41667	0	0.0643227
4.43333	0	0.0776656
4.45	0	0.0430034
4.46667	0	0.0621062
4.48333	0	0.0279075
4.5	0	0.0478048
4.51667	0	0.0314742
4.53333	0	0.082717
4.55	0	0.0743161
4.56667	0	0.0144311
4.58333	0	0.00682651
4.6	0	0.0532137
4.61667	0	0.0743955
4.63333	0	0.0835734
4.65	0	0.0720663
4.66667	0	0.0887623
4.68333	0	0.0162853
4.7	0	0.020124
4.71667	0	0.0881962
4.73333	0	0.0461959
4.75	0	0.018705
4.76667	0	0.0724882
4.78333	0	0.0883553
4.8	0	0.0798011
4.81667	0	0.0842972
4.83333	0	0.0538046
4.85	0	0.0209589
4.86667	0	0.0530445
4.88333	0	0.0843302
4.9	0	0.021534
4.91667	0	0.0716726
4.93333	0	0.0862668
4.95	0	0.0471264
4.96667	0	0.0460504
4.98333	0	0.0942528
5	0	0.0628343
5.01667	0	0.0806387
5.03333	0	0.040154
5.05	0	0.0321394
5.06667	0	0.0378806
5.08333	0	0.0718969
5.1	0	0.0193064
5.11667	0	0.0489987
5.13333	0	0.0120771
5.15	0	0.013992
5.16667	0	0.0947195
5.18333	0	0.0630943
5.2	0	0.0438656
5.21667	0	0.0707762
5.23333	0	0.0529646
5.25	0	0.0652427
5.26667	0	0.0778184
5.28333	0	0.0618018
5.3	0	0.0502087
5.31667	0	0.0485372
5.33333	0	0.011015
5.35	0	0.091655
5.36667	0	0.0432619
5.38333	0	0.0426998
5.4	0	0.00292861
5.41667	0	0.0510426
5.43333	0	0.0963703
5.45	0	0.027535
5.46667	0	0.0743411
5.48333	0	0.0116803
5.5	0	0.0769331
5.51667	0	0.0765719
5.53333	0	0.0540766
5.55	0	0.0169318
5.56667	0	0.093012
5.58333	0	0.0208209
5.6	0	0.00197606
5.61667	0	0.0601611
5.63333	0	0.0607371
5.65	0	0.0468855
5.66667	0	0.0596314
5.68333	0	0.0723459
5.7	0	0.0408111
5.71667	0	0.0597614
5.73333	0	0.042571
5.75	0	0.0121842
5.76667	0	0.0349953
5.78333	0	0.0546746
5.8	0	0.0127099
5.81667	0	0.00814966
5.83333	0	0.0289457
5.85	0	0.0676816
5.86667	0	0.0457042
5.88333	0	0.0499215
5.9	0	0.00584782
5.91667	0	0.00736061
5.93333	0	0.0337877
5.95	0	0.0336071
5.96667	0	0.098496
5.98333	0	0.0751664
6	0	0.0646531
6.01667	0	0.0882865
6.03333	0	0.051189
6.05	0	0.0376203
6.06667	0	0.0883762
6.08333	0	0.0245762
6.1	0	0.0164003
6.11667	0	0.0658604
6.13333	0	0.0255618
6.15	0	0.0157603
6.16667	0	0.0276606
6.18333	0	0.0298709
6.2	0	0.000590433
6.21667	0	0.0228652
6.23333	0	0.0670118
6.25	0	0.0981666
6.26667	0	0.0256149
6.28333	0	0.0619173
6.3	0	0.0971829
6.31667	0	0.0492171
6.33333	0	0.0301027
6.35	0	0.0597097
6.36667	0	0.0543383
6.38333	0	0.0129771
6.4	0	0.0552219
6.41667	0	0.0149064
6.43333	0	0.0258549
6.45	0	0.0528712
6.46667	0	0.0813377
6.48333	0	0.0718534
6.5	0	0.0500819
6.51667	0	0.0893981
6.53333	0	0.0950717
6.55	0	0.0462355
6.56667	0	0.0287597
6.58333	0	0.0926367
6.6	0	0.0496328
6.61667	0	0.087733
6.63333	0	0.0213238
6.65	0	0.0114401
6.66667	0	0.0124316
6.68333	0	0.0574103
6.7	0	0.0466372
6.71667	0	0.0374039
6.73333	0	0.0754615
6.75	0	0.0455602
6.76667	0	0.0706028
6.78333	0	0.0929508
6.8	0	0.0820466
6.81667	0	0.00398475
6.83333	0	0.0966189
6.85	0	0.0887968
6.86667	0	0.0638774
6.88333	0	0.00109541
6.9	0	0.0977259
6.91667	0	0.0385528
6.93333	0	0.0399659
6.95	0	0.0510288
6.96667	0	0.055163
6.98333	0	0.0958893
7	0	0.0855401
7.01667	0	0.0476705
7.03333	0	0.0877816
7.05	0	0.0389878
7.06667	0	0.00491625
7.08333	0	0.0307435
7.1	0	0.032021
7.11667	0	0.0461296
7.13333	0	0.0488134
7.15	0	0.0706741
7.16667	0	0.0367297
7.18333	0	0.0941439
7.2	0	0.0268188
7.21667	0	0.0745396
7.23333	0	0.0909073
7.25	0	0.0584553
7.26667	0	0.0906503
7.28333	0	0.00566831
7.3	0	0.0556736
7.31667	0	0.000296136
7.33333	0	0.0153156
7.35	0	0.0407491
7.36667	0	0.0233446
7.38333	0	0.0535314
7.4	0	0.0311606
7.41667	0	0.0708634
7.43333	0	0.0587061
7.45	0	0.0239191
7.46667	0	0.00640589
7.48333	0	0.000336919
7.5	0	0.0189073
7.51667	0	0.0491204
7.53333	0	0.0616469
7.55	0	0.0122776
7.56667	0	0.0133032
7.58333	0	0.0314181
7.6	0	0.00878552
7.61667	0	0.0408793
7.63333	0	0.0282319
7.65	0	0.063059
7.66667	0	0.0219755
7.68333	0	0.0654254
7.7	0	0.0193468
7.71667	0	0.00946
7.73333	0	0.091836
7.75	0	0.055824
7.76667	0	0.0417641
7.78333	0	0.0110447
7.8	0	0.0552744
7.81667	0	0.0111281
7.83333	0	0.0236022
7.85	0	0.0138654
7.86667	0	0.032824
7.88333	0	0.0346442
7.9	0	0.0928757
7.91667	0	0.0888317
7.93333	0	0.0790044
7.95	0	0.00744703
7.96667	0	0.0419797
7.98333	0	0.0396724
8	0	0.0412931
8.01667	0	0.0973954
8.03333	0	0.0237895
8.05	0	0.0108576
8.06667	0	0.0800029
8.08333	0	0.00448126
8.1	0	0.0959956
8.11667	0	0.0801644
8.13333	0	0.0960596
8.15	0	0.0765749
8.16667	0	0.0608232
8.18333	0	0.0989042
8.2	0	0.0562556
8.21667	0	0.0495888
8.23333	0	0.0253041
8.25	0	0.0195961
8.26667	0	0.0492735
8.28333	0	0.0710884
8.3	0	0.0987619
8.31667	0	0.033462
8.33333	0	0.0220165
8.35	0	0.034528
8.36667	0	0.00916063
8.38333	0	0.0631601
8.4	0	0.0378188
8.41667	0	0.0887363
8.43333	0	0.0426527
8.45	0	0.0890774
8.46667	0	0.022423
8.48333	0	0.079693
8.5	0	0.0858281
8.51667	0	0.0427096
8.53333	0	0.058886
8.55	0	0.00916995
8.56667	0	0.0250583
8.58333	0	0.0593771
8.6	0	0.0520579
8.61667	0	0.0914054
8.63333	0	0.0663293
8.65	0	0.0499653
8.66667	0	0.0634803
8.68333	0	0.00863605
8.7	0	0.00408072
8.71667	0	0.0751564
8.73333	0	0.0323757
8.75	0	0.00664906
8.76667	0	0.0923257
8.78333	0	0.00543605
8.8	0	0.00679426
8.81667	0	0.0573534
8.83333	0	0.0439199
8.85	0	0.00273687
8.86667	0	0.00496993
8.88333	0	0.0238553
8.9	0	0.0127301
8.91667	0	0.0630329
8.93333	0	0.0476414
8.95	0	0.0109997
8.96667	0	0.0435432
8.98333	0	0.0901879
9	0	0.0565834
9.01667	0	0.0730644
9.03333	0	0.098096
9.05	0	0.0588209
9.06667	0	0.0503161
9.08333	0	0.0531594
9.1	0	0.0606287
9.11667	0	0.0764317
9.13333	0	0.0600624
9.15	0	0.0722586
9.16667	0	0.0435215
9.18333	0	0.0646525
9.2	0	0.0176695
9.21667	0	0.0876476
9.23333	0	0.025169
9.25	0	0.0356484
9.26667	0	0.0303346
9.28333	0	0.096776
9.3	0	0.0192292
9.31667	0	0.00978644
9.33333	0	0.069379
9.35	0	0.00960245
9.36667	0	0.0199386
9.38333	0	0.0607055
9.4	0	0.0709711
9.41667	0	0.0890528
9.43333	0	0.0602642
9.45	0	0.0862453
9.46667	0	0.0675957
9.48333	0	0.0784999
9.5	0	0.0536648
9.51667	0	0.000444744
9.53333	0	0.0198611
9.55	0	0.0438725
9.56667	0	0.0558291
9.58333	0	0.0385129
9.6	0	0.0646859
9.61667	0	0.0585674
9.63333	0	0.0766331
9.65	0	0.0174635
9.66667	0	0.0503115
9.68333	0	0.0382675
9.7	0	0.0977198
9.71667	0	0.0936084
9.73333	0	0.0892737
9.75	0	0.044353
9.76667	0	0.0751527
9.78333	0	0.0909403
9.8	0	0.0373318
9.81667	0	0.0116291
9.83333	0	0.0525121
9.85	0	0.0341125
9.86667	0	0.0849403
9.88333	0	0.0186232
9.9	0	0.0208745
9.91667	0	0.0530431
9.93333	0	0.00842852
9.95	0	0.024077
9.96667	0	0.0634553
9.98333	0	0.0111076
10	0	0.0607345
10.0167	0	0.0889758
10.0333	0	0.0490686
10.05	0	0.0313508
10.0667	0	0.076214
10.0833	0	0.0954526
10.1	0	0.0645884
10.1167	0	0.048532
10.1333	0	0.0438182
10.15	0	0.0186382
10.1667	0	0.0443134
10.1833	0	0.048812
10.2	0	0.0861131
10.2167	0	0.0716456
10.2333	0	0.0620333
10.25	0	0.00897736
10.2667	0	0.0111761
10.2833	0	0.0575589
10.3	0	0.0461657
10.3167	0	0.0545449
10.3333	0	0.00380123
10.35	0	0.0579286
10.3667	0	0.0628978
10.3833	0	0.0481927
10.4	0	0.0160527
10.4167	0	0.0754379
10.4333	0	0.0793496
10.45	0	0.0291369
10.4667	0	0.0507608
10.4833	0	0.0237992
10.5	0	0.0192685
10.5167	0	0.0808697
10.5333	0	0.00666733
10.55	0	0.0195862
10.5667	0	0.0974782
10.5833	0	0.057509
10.6	0	0.0583214
10.6167	0	0.0950022
10.6333	0	0.0100039
10.65	0	0.0878734
10.6667	0	0.0891451
10.6833	0	0.0214037
10.7	0	0.0166952
10.7167	0	0.0646125
10.7333	0	0.0180344
10.75	0	0.011655
10.7667	0	0.0365334
10.7833	0	0.0402375
10.8	0	0.00898099
10.8167	0	0.0683768
10.8333	0	0.0546894
10.85	0	0.0985959
10.8667	0	0.021275
10.8833	0	0.0918991
10.9	0	0.0665162
10.9167	0	0.0743478
10.9333	0	0.0378457
10.95	0	0.0474768
10.9667	0	0.0106262
10.9833	0	0.0883784
11	0	0.0445103
11.0167	0	0.0668228
11.0333	0	0.0728216
11.05	0	0.0285643
11.0667	0	0.0593687
11.0833	0	0.037053
11.1	0	0.0795638
11.1167	0	0.00735345
11.1333	0	0.0992738
11.15	0	0.0776029
11.1667	0	0.000737046
11.1833	0	0.0888948
11.2	0	0.0864125
11.2167	0	0.0697594
11.2333	0	0.0884992
11.25	0	0.0465645
11.2667	0	0.0371558
11.2833	0	0.00830216
11.3	0	0.0997219
11.3167	0	0.086983
11.3333	0	7.02607e-06
11.35	0	0.0679977
11.3667	0	0.065488
11.3833	0	0.0411813
11.4	0	0.0476368
11.4167	0	0.0388271
11.4333	0	0.0452057
11.45	0	0.00267598
11.4667	0	0.0425286
11.4833	0	0.0105805
11.5	0	0.00431113
11.5167	0	0.0556122
11.5333	0	0.0611287
11.55	0	0.0738832
11.5667	0	0.0256919
11.5833	0	0.0726259
11.6	0	0.0713253
11.6167	0	0.0503765
11.6333	0	0.089277
11.65	0	0.0779385
11.6667	0	0.049486
11.6833	0	0.0761507
11.7	0	0.0667045
11.7167	0	0.0978112
11.7333	0	0.0117071
11.75	0	0.0869323
11.7667	0	0.0567855
11.7833	0	0.0120151
11.8	0	0.0970329
11.8167	0	0.0839967
11.8333	0	0.00623166
11.85	0	0.0278073
11.8667	0	0.040963
11.8833	0	0.0626809
11.9	0	0.0919103
11.9167	0	0.0415152
11.9333	0	0.07115
11.95	0	0.0970875
11.9667	0	0.0435472
11.9833	0	0.0635382
12	0	0.0901555
12.0167	0	0.0871584
12.0333	1	0.359635
12.05	1	0.0567047
12.0667	1	0.521886
12.0833	0	0.335849
12.1	0	0.175669
12.1167	0	0.208947
12.1333	1	0.905154
12.15	1	0.675391
12.1667	1	0.468468
12.1833	0	0.912132
12.2	0	0.104012
12.2167	0	0.745546
12.2333	0	0.736267
12.25	0	0.561861
12.2667	0	0.184194
12.2833	0	0.597211
12.3	0	0.299937
12.3167	0	0.134123
12.3333	1	0.212602
12.35	1	0.894942
12.3667	1	0.0714528
12.3833	0	0.242487
12.4	0	0.0537544
12.4167	0	0.441722
12.4333	1	0.0132832
12.45	1	0.897191
12.4667	1	0.196658
12.4833	0	0.0933705
12.5	0	0.307367
12.5167	0	0.456058
12.5333	0	0.101669
12.55	0	0.99539
12.5667	0	0.332093
12.5833	0	0.297347
12.6	0	0.0620452
12.6167	0	0.298244
12.6333	0	0.0463513
12.65	0	0.505428
12.6667	0	0.761426
12.6833	0	0.63107
12.7	0	0.0898917
12.7167	0	0.0808624
12.7333	0	0.777241
12.75	0	0.905135
12.7667	0	0.533772
12.7833	0	0.109154
12.8	0	0.825809
12.8167	0	0.338098
12.8333	0	0.293973
12.85	0	0.746313
12.8667	0	0.0103366
12.8833	0	0.0484473
12.9	0	0.667916
12.9167	1	0.603468
12.9333	1	0.526102
12.95	1	0.729709
12.9667	0	0.707253
12.9833	0	0.781377
13	0	0.287977
13.0167	1	0.692532
13.0333	1	0.55667
13.05	1	0.396521
13.0667	0	0.0615907
13.0833	0	0.780176
13.1	0	0.337584
13.1167	0	0.607866
13.1333	0	0.741254
13.15	0	0.104813
13.1667	0	0.127888
13.1833	0	0.54954
13.2	0	0.485229
13.2167	1	0.890476
13.2333	1	0.79896
13.25	1	0.734341
13.2667	0	0.0513319
13.2833	0	0.0728853
13.3	0	0.0885275
13.3167	1	0.798351
13.3333	1	0.943008
13.35	1	0.683716
13.3667	0	0.132083
13.3833	0	0.722725
13.4	0	0.110353
13.4167	0	0.117493
13.4333	0	0.640718
13.45	0	0.328814
13.4667	0	0.653812
13.4833	0	0.749131
13.5	0	0.583186
13.5167	0	0.740032
13.5333	0	0.234827
13.55	0	0.734958
13.5667	0	0.970599
13.5833	0	0.86693
13.6	0	0.0862345
13.6167	0	0.366437
13.6333	0	0.369199
13.65	0	0.685028
13.6667	0	0.597942
13.6833	0	0.789364
13.7	0	0.367653
13.7167	0	0.206028
13.7333	0	0.0866665
13.75	0	0.771934
13.7667	0	0.205675
13.7833	0	0.388272
13.8	0	0.551779
13.8167	0	0.228953
13.8333	0	0.641941
13.85	0	0.48448
13.8667	0	0.151846
13.8833	0	0.781932
13.9	0	0.100606
13.9167	0	0.294066
13.9333	0	0.237373
13.95	0	0.530872
13.9667	0	0.0914987
13.9833	0	0.405315
14	0	0.104846
14.0167	0	0.112284
14.0333	0	0.784428
14.05	0	0.29157
14.0667	0	0.603533
14.0833	0	0.964423
14.1	0	0.432485
14.1167	0	0.694752
14.1333	0	0.758099
14.15	0	0.432642
14.1667	0	0.655498
14.1833	0	0.109755
14.2	0	0.93376
14.2167	0	0.187461
14.2333	0	0.266179
14.25	0	0.79783
14.2667	0	0.487604
14.2833	0	0.768958
14.3	0	0.396007
14.3167	0	0.272939
14.3333	0	0.0372346
14.35	0	0.673295
14.3667	0	0.429564
14.3833	0	0.451739
14.4	0	0.609857
14.4167	0	0.0594033
14.4333	0	0.315811
14.45	0	0.772722
14.4667	0	0.696433
14.4833	0	0.125332
14.5	0	0.130151
14.5167	0	0.0923523
14.5333	0	0.00782029
14.55	0	0.423109
14.5667	0	0.655573
14.5833	0	0.722923
14.6	0	0.531209
14.6167	0	0.108818
14.6333	0	0.631766
14.65	0	0.1265
14.6667	0	0.134303
14.6833	0	0.0985941
14.7	1	0.142027
14.7167	1	0.168251
14.7333	1	0.196249
14.75	0	0.31748
14.7667	0	0.316429
14.7833	0	0.217563
14.8	1	0.251042
14.8167	1	0.892922
14.8333	1	0.703223
14.85	0	0.555738
14.8667	0	0.184434
14.8833	0	0.212031
14.9	0	0.0773468
14.9167	0	0.9138
14.9333	0	0.706715
14.95	0	0.557789
14.9667	0	0.313429
14.9833	0	0.166204
15	1	0.622497
15.0167	1	0.987935
15.0333	1	0.170432
15.05	0	0.257792
15.0667	0	0.396799
15.0833	0	0.0739948
15.1	1	0.684096
15.1167	1	0.402388
15.1333	1	0.982835
15.15	0	0.402184
15.1667	0	0.620672
15.1833	0	0.15437
15.2	0	0.381345
15.2167	0	0.161134
15.2333	0	0.758112
15.25	0	0.871111
15.2667	0	0.350777
15.2833	0	0.685536
15.3	0	0.294149
15.3167	0	0.530629
15.3333	0	0.832423
15.35	0	0.59749
15.3667	0	0.335311
15.3833	0	0.299225
15.4	0	0.452593
15.4167	0	0.422646
15.4333	0	0.359606
15.45	0	0.558319
15.4667	0	0.742545
15.4833	0	0.424335
15.5	0	0.429356
15.5167	0	0.124873
15.5333	0	0.024434
15.55	0	0.290185
15.5667	0	0.317521
15.5833	1	0.65369
15.6	1	0.956936
15.6167	1	0.935731
15.6333	0	0.457886
15.65	0	0.240478
15.6667	0	0.763898
15.6833	1	0.759327
15.7	1	0.740648
15.7167	1	0.743688
15.7333	0	0.10592
15.75	0	0.68156
15.7667	0	0.463261
15.7833	0	0.212163
15.8	0	0.0985187
15.8167	0	0.823574
15.8333	0	0.17501
15.85	0	0.16357
15.8667	0	0.665987
15.8833	1	0.894389
15.9	1	0.516558
15.9167	1	0.702702
15.9333	0	0.15359
15.95	0	0.953457
15.9667	0	0.540884
15.9833	1	0.679734
16	1	0.036563
16.0167	1	0.809204
16.0333	0	0.748619
16.05	0	0.120187
16.0667	0	0.525045
16.0833	0	0.325834
16.1	0	0.546449
16.1167	0	0.398881
16.1333	0	0.415093
16.15	0	0.180738
16.1667	0	0.255387
16.1833	0	0.0205358
16.2	0	0.923676
16.2167	0	0.6537
16.2333	0	0.932614
16.25	0	0.163512
16.2667	0	0.921097
16.2833	0	0.794658
16.3	0	0.577394
16.3167	0	0.440036
16.3333	0	0.257614
16.35	0	0.751946
16.3667	0	0.228669
16.3833	0	0.0641871
16.4	0	0.76733
16.4167	0	0.671202
16.4333	0	0.715213
16.45	0	0.642061
16.4667	0	0.419048
16.4833	0	0.390762
16.5	0	0.81614
16.5167	0	0.317428
16.5333	0	0.81454
16.55	0	0.789074
16.5667	0	0.852264
16.5833	0	0.505637
16.6	0	0.635661
16.6167	0	0.950894
16.6333	0	0.443964
16.65	0	0.0600188
16.6667	0	0.86675
16.6833	0	0.631189
16.7	0	0.355074
16.7167	0	0.997003
16.7333	0	0.224171
16.75	0	0.652451
16.7667	0	0.604991
16.7833	0	0.387245
16.8	0	0.142187
16.8167	0	0.025135
16.8333	0	0.421112
16.85	0	0.1841
16.8667	0	0.725775
16.8833	0	0.370363
16.9	0	0.84156
16.9167	0	0.73423
16.9333	0	0.571026
16.95	0	0.176855
16.9667	0	0.957384
16.9833	0	0.265322
17	0	0.924581
17.0167	0	0.22377
17.0333	0	0.373564
17.05	0	0.0875003
17.0667	0	0.640117
17.0833	0	0.180617
17.1	0	0.0450511
17.1167	0	0.723173
17.1333	0	0.347438
17.15	0	0.660617
17.1667	0	0.383869
17.1833	0	0.627347
17.2	0	0.0216498
17.2167	0	0.91057
17.2333	0	0.800559
17.25	0	0.745847
17.2667	0	0.813113
17.2833	0	0.383306
17.3	0	0.617279
17.3167	0	0.575495
17.3333	0	0.530052
17.35	0	0.27507
17.3667	0	0.248629
17.3833	0	0.451639
17.4	0	0.227713
17.4167	0	0.80445
17.4333	0	0.986104
17.45	0	0.029992
17.4667	0	0.535664
17.4833	0	0.0870772
17.5	0	0.802091
17.5167	0	0.989145
17.5333	0	0.0669463
17.55	0	0.939398
17.5667	0	0.0181775
17.5833	0	0.683839
17.6	0	0.783736
17.6167	0	0.534138
17.6333	0	0.885359
17.65	0	0.899005
17.6667	0	0.625938
17.6833	0	0.137869
17.7	0	0.217802
17.7167	0	0.182141
17.7333	0	0.0418199
17.75	0	0.106942
17.7667	0	0.616443
17.7833	0	0.939661
17.8	0	0.354456
17.8167	0	0.410629
17.8333	0	0.984349
17.85	0	0.945579
17.8667	0	0.676645
17.8833	0	0.988302
17.9	0	0.766831
17.9167	0	0.336699
17.9333	0	0.662382
17.95	0	0.244165
17.9667	0	0.295507
17.9833	0	0.680178
18	0	0.527847
18.0167	0	0.411594
18.0333	0	0.602638
18.05	0	0.75052
18.0667	0	0.583533
18.0833	0	0.551793
18.1	0	0.583571
18.1167	0	0.51182
18.1333	0	0.0825927
18.15	0	0.71957
18.1667	0	0.996156
18.1833	0	0.354534
18.2	0	0.971259
18.2167	0	0.346449
18.2333	0	0.886544
18.25	0	0.454695
18.2667	0	0.413427
18.2833	0	0.217732
18.3	0	0.125655
18.3167	0	0.308915
18.3333	0	0.726104
18.35	0	0.782872
18.3667	0	0.693788
18.3833	0	0.00980225
18.4	0	0.843213
18.4167	0	0.922332
18.4333	0	0.770954
18.45	0	0.0426599
18.4667	0	0.378186
18.4833	0	0.70434
18.5	0	0.729513
18.5167	0	0.224277
18.5333	0	0.269055
18.55	0	0.673031
18.5667	0	0.477492
18.5833	0	0.623716
18.6	0	0.236445
18.6167	0	0.177124
18.6333	0	0.829643
18.65	0	0.766922
18.6667	0	0.934478
18.6833	0	0.107889
18.7	0	0.182228
18.7167	0	0.0990953
18.7333	0	0.489764
18.75	0	0.193245
18.7667	0	0.895892
18.7833	0	0.0990896
18.8	0	0.0441656
18.8167	0	0.557295
18.8333	0	0.772495
18.85	0	0.31194
18.8667	0	0.178982
18.8833	0	0.338956
18.9	0	0.210146
18.9167	0	0.510153
18.9333	0	0.906364
18.95	0	0.628924
18.9667	0	0.101534
18.9833	0	0.390855
19	0	0.0546166
19.0167	0	0.501283
19.0333	0	0.431721
19.05	0	0.99756
19.0667	0	0.811603
19.0833	0	0.485652
19.1	0	0.894448
19.1167	0	0.137547
19.1333	0	0.390005
19.15	0	0.927356
19.1667	0	0.917494
19.1833	0	0.713574
19.2	0	0.618337
19.2167	0	0.343288
19.2333	0	0.936027
19.25	0	0.124774
19.2667	0	0.730585
19.2833	0	0.646477
19.3	0	0.833152
19.3167	0	0.398282
19.3333	0	0.749822
19.35	0	0.835221
19.3667	0	0.32246
19.3833	0	0.552262
19.4	0	0.979129
19.4167	0	0.549309
19.4333	0	0.330424
19.45	0	0.619472
19.4667	0	0.360637
19.4833	0	0.75651
19.5	0	0.413901
19.5167	0	0.492345
19.5333	0	0.694743
19.55	0	0.972734
19.5667	0	0.327755
19.5833	0	0.837803
19.6	0	0.739072
19.6167	0	0.954174
19.6333	0	0.0319226
19.65	0	0.356869
19.6667	0	0.662654
19.6833	0	0.281502
19.7	0	0.230383
19.7167	0	0.711129
19.7333	0	0.624573
19.75	0	0.590609
19.7667	0	0.660438
19.7833	0	0.0475547
19.8	0	0.348785
19.8167	0	0.451341
19.8333	0	0.240905
19.85	0	0.715045
19.8667	0	0.856182
19.8833	0	0.281508
19.9	0	0.731051
19.9167	0	0.137763
19.9333	0	0.836723
19.95	0	0.138602
19.9667	0	0.588209
19.9833	0	0.366157
20	0	0.80676
20.0167	0	0.503781
20.0333	1	0.489594
20.05	1	0.877049
20.0667	1	0.353142
20.0833	0	0.449444
20.1	0	0.96353
20.1167	0	0.0422978
20.1333	1	0.972958
20.15	1	0.189207
20.1667	1	0.66712
20.1833	0	0.58644
20.2	0	0.675112
20.2167	0	0.361022
20.2333	0	0.620278
20.25	0	0.811151
20.2667	0	0.0192575
20.2833	0	0.0838735
20.3	0	0.974802
20.3167	0	0.65135
20.3333	1	0.231238
20.35	1	0.403491
20.3667	1	0.122021
20.3833	0	0.268439
20.4	0	0.257846
20.4167	0	0.331665
20.4333	1	0.152234
20.45	1	0.348008
20.4667	1	0.121658
20.4833	0	0.884153
20.5	0	0.0942784
20.5167	0	0.930041
20.5333	0	0.39902
20.55	0	0.0474015
20.5667	0	0.342374
20.5833	0	0.735966
20.6	0	0.794682
20.6167	0	0.544906
20.6333	0	0.686223
20.65	0	0.893633
20.6667	0	0.0547918
20.6833	0	0.303661
20.7	0	0.0461916
20.7167	0	0.195477
20.7333	0	0.720166
20.75	0	0.721753
20.7667	0	0.877799
20.7833	0	0.582433
20.8	0	0.0706843
20.8167	0	0.922745
20.8333	0	0.800372
20.85	0	0.285947
20.8667	0	0.543663
20.8833	0	0.984776
20.9	0	0.715678
20.9167	1	0.83897
20.9333	1	0.433261
20.95	1	0.470625
20.9667	0	0.560713
20.9833	0	0.269092
21	0	0.749018
21.0167	1	0.503888
21.0333	1	0.64681
21.05	1	0.307746
21.0667	0	0.138725
21.0833	0	0.475573
21.1	0	0.362459
21.1167	0	0.788113
21.1333	0	0.780296
21.15	0	0.668512
21.1667	0	0.133504
21.1833	0	0.0215559
21.2	0	0.559841
21.2167	1	0.300819
21.2333	1	0.93941
21.25	1	0.980904
21.2667	0	0.28662
21.2833	0	0.80082
21.3	0	0.896111
21.3167	0	0.597527
21.3333	1	0.884017
21.35	1	0.943732
21.3667	0	0.549158
21.3833	0	0.728387
21.4	0	0.576758
21.4167	0	0.0258575
21.4333	0	0.446531
21.45	0	0.646302
21.4667	0	0.521203
21.4833	0	0.372313
21.5	0	0.937135
21.5167	0	0.829533
21.5333	0	0.849085
21.55	0	0.372534
21.5667	0	0.593185
21.5833	0	0.872553
21.6	0	0.933502
21.6167	0	0.668464
21.6333	0	0.206776
21.65	0	0.653851
21.6667	0	0.0720516
21.6833	0	0.406727
21.7	0	0.666932
21.7167	0	0.933726
21.7333	0	0.81095
21.75	0	0.484548
21.7667	0	0.756749
21.7833	0	0.417047
21.8	0	0.971786
21.8167	0	0.987975
21.8333	0	0.864148
21.85	0	0.388884
21.8667	0	0.454742
21.8833	0	0.246687
21.9	0	0.784423
21.9167	0	0.882838
21.9333	0	0.913712
21.95	0	0.558285
21.9667	0	0.598868
21.9833	0	0.148877
22	0	0.899713
22.0167	0	0.450394
22.0333	0	0.205672
22.05	0	0.899651
22.0667	0	0.762586
22.0833	0	0.882486
22.1	0	0.28495
22.1167	0	0.673226
22.1333	0	0.66428
22.15	0	0.122815
22.1667	0	0.407318
22.1833	0	0.275287
22.2	0	0.71667
22.2167	0	0.283384
22.2333	0	0.896199
22.25	0	0.826579
22.2667	0	0.390027
22.2833	0	0.497903
22.3	0	0.694805
22.3167	0	0.834369
22.3333	0	0.60963
22.35	0	0.574737
22.3667	0	0.326042
22.3833	0	0.456425
22.4	0	0.713796
22.4167	0	0.884405
22.4333	0	0.720856
22.45	0	0.0186128
22.4667	0	0.674776
22.4833	0	0.438509
22.5	0	0.43782
22.5167	0	0.117037
22.5333	0	0.814682
22.55	0	0.324855
22.5667	0	0.246228
22.5833	0	0.342713
22.6	0	0.375692
22.6167	0	0.546554
22.6333	0	0.56192
22.65	0	0.395822
22.6667	0	0.398131
22.6833	0	0.515367
22.7	1	0.657531
22.7167	1	0.950915
22.7333	1	0.722349
22.75	0	0.40008
22.7667	0	0.831871
22.7833	0	0.134338
22.8	1	0.0604668
22.8167	1	0.0842471
22.8333	1	0.163898
22.85	0	0.32422
22.8667	0	0.301727
22.8833	0	0.011681
22.9	0	0.539905
22.9167	0	0.0953727
22.9333	0	0.146515
22.95	0	0.631141
22.9667	0	0.85932
22.9833	0	0.974222
23	1	0.570838
23.0167	1	0.99685
23.0333	1	0.553542
23.05	0	0.515458
23.0667	0	0.330682
23.0833	0	0.430002
23.1	1	0.491806
23.1167	1	0.0710371
23.1333	1	0.887739
23.15	0	0.0646336
23.1667	0	0.436185
23.1833	0	0.82663
23.2	0	0.394535
23.2167	0	0.613475
23.2333	0	0.818641
23.25	0	0.886235
23.2667	0	0.931112
23.2833	0	0.190785
23.3	0	0.258582
23.3167	0	0.897866
23.3333	0	0.593362
23.35	0	0.50384
23.3667	0	0.61281
23.3833	0	0.819422
23.4	0	0.531889
23.4167	0	0.202075
23.4333	0	0.453893
23.45	0	0.427911
23.4667	0	0.966053
23.4833	0	0.620055
23.5	0	0.69539
23.5167	0	0.720165
23.5333	0	0.346895
23.55	0	0.51699
23.5667	0	0.556695
23.5833	1	0.156495
23.6	1	0.562056
23.6167	1	0.694803
23.6333	0	0.426456
23.65	0	0.83627
23.6667	0	0.731387
23.6833	1	0.360031
23.7	1	0.454212
23.7167	1	0.38639
23.7333	0	0.775555
23.75	0	0.734271
23.7667	0	0.430278
23.7833	0	0.693753
23.8	0	0.945213
23.8167	0	0.784233
23.8333	0	0.705572
23.85	0	0.109334
23.8667	0	0.389931
23.8833	1	0.590905
23.9	1	0.45938
23.9167	1	0.05034
23.9333	0	0.228688
23.95	0	0.834189
23.9667	0	0.0156447
23.9833	1	0.863711
24	1	0.0780691
24.0167	0	0.0141816
24.0333	0	0.0884416
24.05	0	0.0019762
24.0667	0	0.0342686
24.0833	0	0.0238306
24.1	0	0.0984564
24.1167	0	0.0846598
24.1333	0	0.0794512
24.15	0	0.0900278
24.1667	0	0.0780105
24.1833	0	0.0836511
24.2	0	0.0321093
24.2167	0	0.0742746
24.2333	0	0.0664494
24.25	0	0.0289184
24.2667	0	0.0337372
24.2833	0	0.0908637
24.3	0	0.0032251
24.3167	0	0.0696358
24.3333	0	0.020877
24.35	0	0.0824149
24.3667	0	0.0218232
24.3833	0	0.00996423
24.4	0	0.0619506
24.4167	0	0.0103815
24.4333	0	0.0799062
24.45	0	0.0902925
24.4667	0	0.0312513
24.4833	0	0.0281589
24.5	0	0.000678194
24.5167	0	0.0495872
24.5333	0	0.0988482
24.55	0	0.0737941
24.5667	0	0.031072
24.5833	0	0.0600408
24.6	0	0.078168
24.6167	0	0.0111533
24.6333	0	0.0579329
24.65	0	0.0870371
24.6667	0	0.0689776
24.6833	0	0.024297
24.7	0	0.0342722
24.7167	0	0.054544
24.7333	0	0.00675727
24.75	0	0.0410448
24.7667	0	0.0237511
24.7833	0	0.0488974
24.8	0	0.0806067
24.8167	0	0.0377848
24.8333	0	0.0517978
24.85	0	0.00945979
24.8667	0	0.0909095
24.8833	0	0.0207631
24.9	0	0.0382065
24.9167	0	0.066028
24.9333	0	0.0758373
24.95	0	0.0173069
24.9667	0	0.051738
24.9833	0	0.0995338
25	0	0.0707609
25.0167	0	0.00805673
25.0333	0	0.00433081
25.05	0	0.0491156
25.0667	0	0.0446596
25.0833	0	0.0486799
25.1	0	0.0165891
25.1167	0	0.0360657
25.1333	0	0.0880722
25.15	0	0.0744352
25.1667	0	0.0416771
25.1833	0	0.0907355
25.2	0	0.00943069
25.2167	0	0.0181326
25.2333	0	0.0946587
25.25	0	0.0100849
25.2667	0	0.0388038
25.2833	0	0.0289225
25.3	0	0.00730869
25.3167	0	0.0194608
25.3333	0	0.0417485
25.35	0	0.0292927
25.3667	0	0.0702139
25.3833	0	0.0239713
25.4	0	0.0959483
25.4167	0	0.0305462
25.4333	0	0.0154915
25.45	0	0.0555508
25.4667	0	0.0790544
25.4833	0	0.0443872
25.5	0	0.0995819
25.5167	0	0.0436587
25.5333	0	0.0304441
25.55	0	0.024651
25.5667	0	0.0960825
25.5833	0	0.0222881
25.6	0	0.0395609
25.6167	0	0.0224525
25.6333	0	0.0270025
25.65	0	0.0418441
25.6667	0	0.0997736
25.6833	0	0.091103
25.7	0	0.0550427
25.7167	0	0.0596336
25.7333	0	0.00791452
25.75	0	0.0576636
25.7667	0	0.0898172
25.7833	0	0.0463311
25.8	0	0.0398396
25.8167	0	0.0104461
25.8333	0	0.0652236
25.85	0	0.09917
25.8667	0	0.0678073
25.8833	0	0.0428478
25.9	0	0.0654801
25.9167	0	0.0588746
25.9333	0	0.0745055
25.95	0	0.064087
25.9667	0	0.0503676
25.9833	0	0.0938041
26	0	0.0605344
26.0167	0	0.0638924
26.0333	0	0.0702657
26.05	0	0.0860949
26.0667	0	0.0379662
26.0833	0	0.0712123
26.1	0	0.052352
26.1167	0	0.0363489
26.1333	0	0.0434676
26.15	0	0.0687598
26.1667	0	0.0226851
26.1833	0	0.0979004
26.2	0	0.0975671
26.2167	0	0.0289514
26.2333	0	0.0338433
26.25	0	0.0996445
26.2667	0	0.0788971
26.2833	0	0.0794922
26.3	0	0.0632369
26.3167	0	0.0811451
26.3333	0	0.0448093
26.35	0	0.0830614
26.3667	0	0.0126663
26.3833	0	0.0513268
26.4	0	0.0715931
26.4167	0	0.0248146
26.4333	0	0.05319
26.45	0	0.038221
26.4667	0	0.0801761
26.4833	0	0.0670861
26.5	0	0.0982859
26.5167	0	0.0936821
26.5333	0	0.0576272
26.55	0	0.00801862
26.5667	0	0.0413825
26.5833	0	0.0180845
26.6	0	0.0995631
26.6167	0	0.0520386
26.6333	0	0.0885283
26.65	0	0.0648252
26.6667	0	0.0466254
26.6833	0	0.00952809
26.7	0	0.0967821
26.7167	0	0.0620111
26.7333	0	0.0156003
26.75	0	0.0398367
26.7667	0	0.0882505
26.7833	0	0.0539014
26.8	0	0.0543676
26.8167	0	0.0442453
26.8333	0	0.0183745
26.85	0	0.0249231
26.8667	0	0.0285112
26.8833	0	0.052951
26.9	0	0.0559837
26.9167	0	0.0415146
26.9333	0	0.090568
26.95	0	0.0305143
26.9667	0	0.064977
26.9833	0	0.0288782
27	0	0.0255251
27.0167	0	0.0358183
27.0333	0	0.0805918
27.05	0	0.0538927
27.0667	0	0.0590064
27.0833	0	0.0231142
27.1	0	0.0101946
27.1167	0	0.0644644
27.1333	0	0.0980139
27.15	0	0.0101722
27.1667	0	0.0187866
27.1833	0	0.000938536
27.2	0	0.0838303
27.2167	0	0.0481342
27.2333	0	0.046853
27.25	0	0.090855
27.2667	0	0.0417147
27.2833	0	0.0544138
27.3	0	0.0699009
27.3167	0	0.00790503
27.3333	0	0.0509416
27.35	0	0.0486898
27.3667	0	0.085588
27.3833	0	0.0614405
27.4	0	0.0117415
27.4167	0	0.0606873
27.4333	0	0.016418
27.45	0	0.0399026
27.4667	0	0.0532357
27.4833	0	0.0875211
27.5	0	0.0659039
27.5167	0	0.0787626
27.5333	0	0.0126025
27.55	0	0.0524974
27.5667	0	0.089948
27.5833	0	0.0109084
27.6	0	0.0634571
27.6167	0	0.0080846
27.6333	0	0.0411232
27.65	0	0.0712634
27.6667	0	0.0100422
27.6833	0	0.0809947
27.7	0	0.0637809
27.7167	0	0.0898069
27.7333	0	0.0621821
27.75	0	0.0414607
27.7667	0	0.0647558
27.7833	0	0.0489269
27.8	0	0.00937553
27.8167	0	0.0637323
27.8333	0	0.0950262
27.85	0	0.0476376
27.8667	0	0.0602805
27.8833	0	0.0591483
27.9	0	0.0225262
27.9167	0	0.0668433
27.9333	0	0.0156552
27.95	0	0.0774251
27.9667	0	0.0213053
27.9833	0	0.0169124
28	0	0.0725753
28.0167	0	0.0256189
28.0333	0	0.0162767
28.05	0	0.0625777
28.0667	0	0.0250747
28.0833	0	0.0262978
28.1	0	0.0843928
28.1167	0	0.0397421
28.1333	0	0.0104579
28.15	0	0.0193854
28.1667	0	0.036307
28.1833	0	0.0874534
28.2	0	0.059977
28.2167	0	0.0258113
28.2333	0	0.0358428
28.25	0	0.088754
28.2667	0	0.0900531
28.2833	0	0.0447952
28.3	0	0.0268851
28.3167	0	0.0553815
28.3333	0	0.0178848
28.35	0	0.0859702
28.3667	0	0.0231976
28.3833	0	0.0168105
28.4	0	0.00267229
28.4167	0	0.0322431
28.4333	0	0.0555165
28.45	0	0.0824529
28.4667	0	0.0804248
28.4833	0	0.00244082
28.5	0	0.0371506
28.5167	0	0.049187
28.5333	0	0.0466052
28.55	0	0.00417138
28.5667	0	0.0617002
28.5833	0	0.0578033
28.6	0	0.0298809
28.6167	0	0.0435666
28.6333	0	0.0136633
28.65	0	0.0299721
28.6667	0	0.0761375
28.6833	0	0.00353025
28.7	0	0.02695
28.7167	0	0.0996269
28.7333	0	0.0446946
28.75	0	0.0152785
28.7667	0	0.0886228
28.7833	0	0.00313804
28.8	0	0.0116035
28.8167	0	0.0250855
28.8333	0	0.0759675
28.85	0	0.089831
28.8667	0	0.022342
28.8833	0	0.0673299
28.9	0	0.0818786
28.9167	0	0.094893
28.9333	0	0.0874315
28.95	0	0.0393736
28.9667	0	0.0936962
28.9833	0	0.0436896
29	0	0.0162523
29.0167	0	0.0309821
29.0333	0	0.0681109
29.05	0	0.0934055
29.0667	0	0.0947389
29.0833	0	0.0599083
29.1	0	0.0948874
29.1167	0	0.0404018
29.1333	0	0.00410324
29.15	0	0.0293826
29.1667	0	0.00319395
29.1833	0	0.0864513
29.2	0	0.0432546
29.2167	0	0.00928085
29.2333	0	0.0137792
29.25	0	0.0241971
29.2667	0	0.0223009
29.2833	0	0.086774
29.3	0	0.0764177
29.3167	0	0.0344714
29.3333	0	0.038478
29.35	0	0.0594865
29.3667	0	0.0535121
29.3833	0	0.0333556
29.4	0	0.0854683
29.4167	0	0.0265644
29.4333	0	0.093394
29.45	0	0.0389834
29.4667	0	0.0683065
29.4833	0	0.027501
29.5	0	0.00279577
29.5167	0	0.0940613
29.5333	0	0.053397
29.55	0	0.0671173
29.5667	0	0.0607535
29.5833	0	0.0750873
29.6	0	0.0981322
29.6167	0	0.072767
29.6333	0	0.0857321
29.65	0	0.0991843
29.6667	0	0.075946
29.6833	0	0.0146041
29.7	0	0.0326305
29.7167	0	0.00287861
29.7333	0	0.0694551
29.75	0	0.0958757
29.7667	0	0.0729047
29.7833	0	0.0736754
29.8	0	0.0174611
29.8167	0	0.035541
29.8333	0	0.0574649
29.85	0	0.0459945
29.8667	0	0.0833725
29.8833	0	0.0815444
29.9	0	0.0323952
29.9167	0	0.0461684
29.9333	0	0.0673959
29.95	0	0.0595226
29.9667	0	0.0134387
29.9833	0	0.00194918
30	0	0.0125108
30.0167	0	0.0223276
30.0333	0	0.0449137
30.05	0	0.0534532
30.0667	0	0.099039
30.0833	0	0.0717347
30.1	0	0.0980057
30.1167	0	0.00537378
30.1333	0	0.0636874
30.15	0	0.0960382
30.1667	0	0.0269923
30.1833	0	0.0949407
30.2	0	0.0902234
30.2167	0	0.0194648
30.2333	0	0.0733952
30.25	0	0.0174861
30.2667	0	0.0105141
30.2833	0	0.0314113
30.3	0	0.0348766
30.3167	0	0.0398962
30.3333	0	0.0283917
30.35	0	0.0313912
30.3667	0	0.071828
30.3833	0	0.0944647
30.4	0	0.00877888
30.4167	0	0.0279534
30.4333	0	0.0596159
30.45	0	0.0828435
30.4667	0	0.0782153
30.4833	0	0.0557239
30.5	0	0.00362764
30.5167	0	0.0669372
30.5333	0	0.0848988
30.55	0	0.00654646
30.5667	0	0.0360766
30.5833	0	0.0258051
30.6	0	0.0432597
30.6167	0	0.0306071
30.6333	0	0.0966589
30.65	0	0.0129933
30.6667	0	0.0217436
30.6833	0	0.0893394
30.7	0	0.0621706
30.7167	0	0.0398162
30.7333	0	0.0356089
30.75	0	0.0646573
30.7667	0	0.0733091
30.7833	0	0.0731701
30.8	0	0.0958176
30.8167	0	0.00459545
30.8333	0	0.0424361
30.85	0	0.000901746
30.8667	0	0.0703805
30.8833	0	0.0780892
30.9	0	0.056484
30.9167	0	0.00232952
30.9333	0	0.000756392
30.95	0	0.0988969
30.9667	0	0.0201647
30.9833	0	0.0823338
31	0	0.036095
31.0167	0	0.0461253
31.0333	0	0.0110045
31.05	0	0.0781262
31.0667	0	0.0453444
31.0833	0	0.0297102
31.1	0	0.03584
31.1167	0	0.0482436
31.1333	0	0.0431225
31.15	0	0.0698823
31.1667	0	0.0675066
31.1833	0	0.000687099
31.2	0	0.00789897
31.2167	0	0.0460627
31.2333	0	0.0777536
31.25	0	0.0816764
31.2667	0	0.0631388
31.2833	0	0.0364876
31.3	0	0.0887498
31.3167	0	0.0250927
31.3333	0	0.0066119
31.35	0	0.0727151
31.3667	0	0.0766798
31.3833	0	0.0898326
31.4	0	0.0766825
31.4167	0	0.0946883
31.4333	0	0.0535733
31.45	0	0.0959781
31.4667	0	0.0978188
31.4833	0	0.05221
31.5	0	0.084536
31.5167	0	0.0898027
31.5333	0	0.0931229
31.55	0	0.045764
31.5667	0	0.0759162
31.5833	0	0.0938796
31.6	0	0.0810701
31.6167	0	0.0930392
31.6333	0	0.0446957
31.65	0	0.0833886
31.6667	0	0.0987781
31.6833	0	0.0369639
31.7	0	0.0170767
31.7167	0	0.0823165
31.7333	0	0.0587057
31.75	0	0.0961612
31.7667	0	0.0489129
31.7833	0	0.0253523
31.8	0	0.0678224
31.8167	0	0.0914492
31.8333	0	0.0617075
31.85	0	0.0322499
31.8667	0	0.0490512
31.8833	0	0.0407455
31.9	0	0.00839396
31.9167	0	0.059196
31.9333	0	0.0879015
31.95	0	0.0553308
31.9667	0	0.0299471
31.9833	0	0.0897008
32	0	0.0794306
32.0167	0	0.0775812
32.0333	0	0.0598968
32.05	0	0.0557221
32.0667	0	0.0299708
32.0833	0	0.0547657
32.1	0	0.099183
32.1167	0	0.0483413
32.1333	0	0.0684774
32.15	0	0.0480017
32.1667	0	0.0746521
32.1833	0	0.0211422
32.2	0	0.0248487
32.2167	0	0.00978391
32.2333	0	0.070867
32.25	0	0.0855746
32.2667	0	0.0789034
32.2833	0	0.0742843
32.3	0	0.0104522
32.3167	0	0.0520875
32.3333	0	0.0846632
32.35	0	0.0843613
32.3667	0	0.0377747
32.3833	0	0.0272095
32.4	0	0.0125304
32.4167	0	0.0691353
32.4333	0	0.0555131
32.45	0	0.000847423
32.4667	0	0.0416032
32.4833	0	0.0439118
32.5	0	0.0784361
32.5167	0	0.0829997
32.5333	0	0.0589606
32.55	0	0.0142074
32.5667	0	0.0593313
32.5833	0	0.0726193
32.6	0	0.042838
32.6167	0	0.0210792
32.6333	0	0.0265384
32.65	0	0.0993184
32.6667	0	0.0480756
32.6833	0	0.082775
32.7	0	0.0603238
32.7167	0	0.0817842
32.7333	0	0.0955547
32.75	0	0.0650378
32.7667	0	0.0627647
32.7833	0	0.0646563
32.8	0	0.00621331
32.8167	0	0.0938197
32.8333	0	0.0898716
32.85	0	0.0694859
32.8667	0	0.0310406
32.8833	0	0.0343546
32.9	0	0.00762294
32.9167	0	0.0519837
32.9333	0	0.0608777
32.95	0	0.072716
32.9667	0	7.39336e-06
32.9833	0	0.0169766
33	0	0.0463291
33.0167	0	0.0361852
33.0333	0	0.0952066
33.05	0	0.0932193
33.0667	0	0.0958069
33.0833	0	0.0206538
33.1	0	0.0159701
33.1167	0	0.0571761
33.1333	0	0.0592919
33.15	0	0.0698611
33.1667	0	0.0305813
33.1833	0	0.0393851
33.2	0	0.0336886
33.2167	0	0.0128993
33.2333	0	0.00869364
33.25	0	0.0548943
33.2667	0	0.0317733
33.2833	0	0.0992748
33.3	0	0.0723565
33.3167	0	0.0572101
[truncated: 6,641 more rows]
